# Supplementary material for: Cutaneous wound healing through paradoxical MAPK activation by BRAF inhibitors
Source: Nat Commun. 2016 Aug 1;7:12348. doi: 10.1038/ncomms12348 (PMC4974650; doi:10.1038/ncomms12348)
Supplement: Supplementary Data 1 — List of up-regulated and down-regulated genes in the wounds treated with vemurafenib at day 2, 6 and 14. The values listed are log2 transformed after adding a pseudo FPKM value of 0.1 to remove large fold changes caused by low FPKM values (>0.1). Supplementary Data 2. List of genes involved in the postop and early wound healing signatures. [file ncomms12348-s4.xlsx]

## Sheet: FC
Supplementary Data 1. List of up-regulated and down-regulated genes in the wounds treated with vemurafenib at Day 2, 6 and 14.
Gene	Mouse-VemD2.CtrlD2	Mouse-VemD6.CtrlD6	Mouse-VemD14.CtrlD14
Mir7225	11.9171	-5.91539	9.81713
Mir7674	10.8231	7.71822	0
Snord49a	10.448	-8.10024	-0.908779
Mir7650	9.75248	0	0
Mir99a	9.22866	9.44854	0
Mir6989	9.03355	0	0
Mir7078	9.0209	-1.33613	-1.08345
Snord4a	8.979	0.191438	8.6562
Mir6924	8.89477	7.4469	0
Mir203	8.87247	0	-1.41086
Mir6929	8.7296	0	0
Mir7052	8.71899	0	7.52873
Mir1905	8.5474	-1.60691	-2.22734
Snord1b	8.49181	0	0
Mir25	8.21566	-7.84156	0
Rnu11	8.13179	7.33373	-0.863237
Mir29c	7.92676	-7.04121	-1.83287
Mirlet7c-1	7.70817	0	0
Mir7063	7.68507	0	0
Snord89	7.66693	0	-8.95802
Mir20a	7.32801	0	0
Mir697	7.10505	-0.811509	6.8407
Mir8098	6.60186	3.52808	5.41128
Snord15a	5.63975	-1.72205	0
Mir7060	5.5313	1.42116	-5.2797
Pebp4	4.51042	-0.74916	-0.133324
Dab1	3.91945	-0.634143	-0.718851
Guca2b	3.6001	-0.931091	1.72937
Jmjd7-pla2g4b	3.39979	1.03564	-1.04077
2310002D06Rik	3.10805	1.09771	1.40155
Hist1h3h	2.78581	-1.59503	2.16859
Scgb1b27	2.70861	-1.76631	-1.92832
1700052I22Rik	2.68883	0	-0.0289567
4933436H12Rik	2.64436	0	0
Mir6990	2.62349	0.216362	-1.84878
Snord23	2.5954	0	0
Snora16a	2.55871	-0.50281	-0.627597
Snord96a	2.53767	-0.653725	0.101236
1700029B22Rik	2.49647	-0.4811	0.516406
Hist1h4c	2.41651	-1.54227	0.293252
Clps	2.40012	0	0
Zdhhc22	2.34057	0	-0.470403
Hist1h4k	2.32656	-1.97701	1.28415
4930415O20Rik	2.28409	-0.526811	0.388042
Foxe3	2.27549	0	0
Bglap	2.25203	-0.0211177	0.320304
Il25	2.24458	0.179989	-0.283905
Gm11938	2.23373	-2.72561	-0.862728
Snora26	2.19391	-7.75814	4.29202
Insl5	2.17749	-0.895586	-0.208885
Lrrc30	2.1707	1.33612	0.378678
Gm4566	2.15229	0	0
Snord7	2.12961	-8.41091	4.16848
Nrn1l	2.07517	-1.66177	1.70497
1700020G17Rik	2.06276	0.533861	0.937248
Lhfpl3	2.03683	0.858007	2.17393
4930444F02Rik	2.02988	0	0
Scgb1c1	2.02862	1.94415	-2.73268
Mia	2.01698	-1.2864	-0.110447
Spink6	2.01357	0.601697	0.267672
Snord99	1.99791	0	0.928871
Grifin	1.98337	0.392572	0
Hist1h2ac	1.98103	-0.281696	1.84447
Hsd17b1	1.96883	-0.420246	0.900075
Hist2h2ab	1.96566	0.548687	2.56386
Bpifa5	1.96078	0	0
Hist1h4f	1.95033	-3.19487	0.78467
Gm9999	1.9482	0	0
Ms4a10	1.93092	-1.1495	1.12565
1700016L21Rik	1.91956	0	0
Hist1h3i	1.90434	-1.81971	2.80276
Scgb2b24	1.8894	0.849806	-1.2812
Wnt10b	1.88174	0.029308	0.0682679
4930571O06Rik	1.84517	-1.00243	0
Mir1892	1.8447	1.22164	-10.8303
Lmx1b	1.83793	0.0691322	-0.990855
Mir22	1.83123	-0.00111572	-9.23029
1700006H21Rik	1.82757	-0.598008	0
Igfn1	1.81711	-1.22773	-2.68869
Krtap17-1	1.81607	-2.6875	-0.519801
Hist2h2aa2	1.79271	0.625253	-1.25537
3110079O15Rik	1.77924	-1.09487	1.00343
Prm1	1.77077	0	-2.23956
Arl9	1.75669	-2.53743	-1.61281
Defb48	1.75576	0.576133	0.424147
Tekt5	1.74973	-1.70571	-0.0788686
H2-L	1.74708	1.30962	-1.3998e-05
Mir692-1	1.7456	0.980065	7.1599
6330403K07Rik	1.74041	-1.0296	-0.173444
Mrgprb3	1.73526	-0.600888	-1.58033
A330070K13Rik	1.73116	0	-0.965985
A730085K08Rik	1.72965	-0.299499	-0.863696
A230065H16Rik	1.72896	-0.286056	0.0735728
Bbox1	1.71328	-0.218912	-1.23304
Krt8	1.7119	0.167201	0.722452
Mir8102	1.69192	-4.70406	0
Gm5476	1.66438	1.98949	-0.552671
Ear6	1.64174	-1.00153	-2.26477
Sostdc1	1.63984	-0.901398	-0.562104
Mir212	1.63553	7.78619	0
Tceal7	1.63298	2.13828	0.0515882
Ky	1.61975	1.70305	1.24394
Mir1668	1.61749	6.52153	0
C030037D09Rik	1.6158	-0.256488	0.908466
Mir8094	1.61004	-1.14582	-0.955646
Snora61	1.60885	0	0
Rab3b	1.58645	-0.0514229	-1.03626
Samd12	1.58362	-0.169019	-0.545028
Pisd-ps1	1.58204	-0.0313959	-0.331724
Gm10046	1.58154	-0.10178	0.27739
Krtap6-1	1.58094	-1.01732	-1.00576
Nr4a2	1.57231	2.76439	-0.757134
Asb15	1.5433	0.806143	0.640723
Wnt2	1.53498	0.433648	-0.191601
D730045A05Rik	1.533	-0.358537	0.255464
Alox12e	1.52855	-1.12161	-0.414287
2310020H05Rik	1.52319	-0.615416	1.38112
1700030O20Rik	1.51644	0	0
AA413626	1.51578	-0.960241	0.984272
Ces1e	1.51097	-0.456788	0.141811
Scgb1b2	1.5083	0	-1.56091
1700020M21Rik	1.50666	0	0
Gm2011	1.5064	-0.242905	0.803958
Ifnk	1.50327	0.493584	-0.558244
Skint7	1.50129	0.667669	-1.15313
Mir7062	1.49926	0	0
Hist1h2ba	1.49524	0.399266	0.908863
Ddit4l	1.49445	0.576527	0.564639
Kcnk4	1.4773	0.0867223	-0.865741
Gm17660	1.47523	0	-0.026871
Mir27a	1.47505	-0.0132616	6.68802
Gm4598	1.474	-1.7416	-0.221854
Vsnl1	1.47314	-1.03038	-0.447059
Snord33	1.47057	0.108687	2.1887
2700086A05Rik	1.46732	-0.862071	0.52859
9130015A21Rik	1.46543	-1.58913	-1.08387
Pcdhga4	1.46225	0.37446	0.791407
Adad2	1.45547	-0.0372544	0.905598
Tas2r126	1.44475	-0.74053	-0.870416
Fam3b	1.44413	-1.40493	-0.958464
Rab17	1.4431	-0.433728	0.271302
Cacng7	1.43277	0.761758	-0.807314
Lrrc48	1.42586	0.483935	0.0574305
Fcamr	1.42539	-0.396728	-0.821611
2700069I18Rik	1.41354	0.0873644	-0.0303721
Irx4	1.41279	-0.385307	0.444398
Skint8	1.40378	-0.323583	-0.876697
Sebox	1.40319	-0.745442	-1.58364
4930515G16Rik	1.39983	0	0
Tcte2	1.39626	-0.482965	-0.381142
Pou2f3	1.39282	-0.998626	-0.339256
Npas1	1.3923	-0.500927	0.764678
Gm5176	1.39216	-0.108032	0.924747
Mt4	1.39093	-0.993211	-0.61494
Gm12603	1.39059	-0.734621	0.36063
BC048679	1.38643	-0.484369	0.739044
2310043O21Rik	1.38153	0	0
Lrrc38	1.3815	1.53246	0.864153
Snora74a	1.37708	2.13242	-0.577503
Ang2	1.37569	-0.413287	-2.65083
Ldlrad1	1.37457	-0.862767	0.551244
Fgfr2	1.37397	-0.169013	-0.29358
Gm973	1.36356	-0.185304	0.0489716
Tldc2	1.36079	0.952352	1.7899
Atp6v1b1	1.35718	0.0445012	0.250021
Katnal2	1.35702	0.0474575	0.45673
Mir3471-1	1.35604	-1.02373	0.925743
Hist1h3d	1.35085	0.549605	0.997478
Frzb	1.34016	1.41741	0.400491
Apol7a	1.33474	0.757978	-0.360647
Gtsf1	1.33065	1.39102	0.486084
Snord47	1.3253	0.364383	2.69655
Spink12	1.32447	-0.42799	-0.562445
Vmn1r65	1.3229	0.320208	0.0960726
AV051173	1.32272	-0.0898124	-0.416047
Serpinb6d	1.31543	-0.0318434	-0.677071
1700060C16Rik	1.31405	0	0.70233
Cyp2g1	1.31259	-0.501212	-0.177651
Gm6938	1.31162	0.348599	-0.125856
Olfr460	1.31059	0	0
Hemt1	1.30762	-1.40207	-0.40576
Dct	1.30575	-0.261111	0.228984
Armc12	1.30413	0	0
LOC100504608	1.30324	0.192401	-0.0476449
Ralyl	1.30178	0.238504	0.932765
1700016K19Rik	1.29709	0.465037	0.769136
D730050B12Rik	1.29451	0	0
Trpv6	1.29311	-0.865996	-0.137915
Gabrp	1.29034	-1.49957	-0.769456
C330046G13Rik	1.288	-0.701567	-0.02281
D630024D03Rik	1.28519	-1.8022	-0.394042
1700019G24Rik	1.28382	0	0.70858
Ugt1a5	1.27883	-0.528487	1.58756e-05
Tgm7	1.27414	-0.0271412	-0.39085
Shd	1.27361	-0.678722	0.777196
7530416G11Rik	1.27132	-0.636331	0.361656
Hspa1b	1.2693	-0.801547	0.59217
4732416N19Rik	1.26913	0.975312	-0.608381
Gm4265	1.2684	0	0.15694
Thrsp	1.26513	-0.976704	1.18048
Tnp2	1.26366	-0.648498	0
Yipf7	1.26348	1.2418	1.04948
9030619P08Rik	1.26216	-0.591099	-0.433387
Pcdhgb5	1.26176	0.543695	0.46836
Lsmem1	1.25657	1.28865	1.91127
Hormad2	1.2541	-0.193978	0.20368
E330011O21Rik	1.25155	0.398107	-0.0347907
Gcg	1.25061	0.457694	0.717717
Gast	1.25058	-0.392509	-1.47714
Olfr374	1.2452	0.592794	0
Csdc2	1.24357	-0.384674	-1.0801
2410137M14Rik	1.24155	-1.2465	-0.341511
Hoxc13	1.24143	-0.644403	-0.126058
Hbb-y	1.24138	0	0
Otop2	1.23941	-2.1013	-0.599087
Rnase13	1.2368	-0.600898	0.366086
Ackr4	1.23614	-0.497953	-0.774228
Sh3rf2	1.23478	-0.923272	-0.86562
Frem2	1.23149	-0.2229	-0.405972
Skint1	1.22976	0.0730916	-1.52464
Gm13124	1.22667	0.957814	-1.4488
Hist1h3e	1.22657	-4.11929	1.40713
Ell3	1.22618	-0.930792	0.00638806
Serpinb7	1.2255	-1.46559	-1.81366
Krtap4-6	1.22547	-3.21436	-0.866968
Ankrd7	1.22458	-0.305473	0.376497
Mir3082	1.22298	0.67939	0.855697
Pcdhga12	1.22211	-0.0429317	0.467855
Fam159a	1.22198	-1.01422	1.0602
Gpc2	1.22152	-0.228416	0.441367
Asb18	1.22052	-0.0904875	-0.183293
Igfl3	1.2201	-0.164658	-1.91466
Adrb3	1.21884	-0.377154	0.783658
Ifnl3	1.21874	0	0
Olfr1366	1.21734	0	0
Tex38	1.21669	-0.196026	0.389331
Stmn3	1.21608	0.667526	0.984686
Frmpd1os	1.21588	-0.723803	-0.652411
Gzme	1.21511	-1.39771	0
Gm15217	1.21069	-1.37621	0.376476
C530044C16Rik	1.20962	1.23488	0.290889
Egr2	1.20877	0.794138	-0.432435
Ear11	1.20734	-2.21346	-0.484962
Kcnn2	1.20494	0.154531	-0.16685
Oas1e	1.2037	-0.978751	-1.21338
Trim7	1.19992	0.434913	-0.0736512
4930412O13Rik	1.19867	-0.450052	-0.463725
Apol8	1.19806	-0.691679	-0.214159
Smim22	1.19793	0.893694	1.706
Prrt1	1.19785	-0.154853	-0.141772
Ptgs2os	1.19564	1.13578	0.315856
Slc27a2	1.19459	-0.291145	0.00991039
Rab40b	1.19383	0.479407	-0.173727
1700101E01Rik	1.19375	-0.843771	0.881153
Rasd2	1.19225	0.137147	0.452719
Fmr1nb	1.19174	0	0
Eya2	1.19128	-0.725877	0.376724
Ngp	1.19088	2.11419	-2.02035
Aqp12	1.18703	0	0.620756
Krt10	1.18591	-1.27545	-1.30288
Gm94	1.18424	-1.30839	-0.729174
Clca2	1.18389	-0.388475	-1.49187
Mir6516	1.18319	-0.870505	8.67669
Gm5712	1.18248	-0.520289	-0.549785
Paqr7	1.17885	0.0465945	-0.221573
Gm8439	1.17684	0.547073	-1.06624
Robo1	1.17557	-0.363972	-0.650006
Skint10	1.17544	-0.659408	-1.74724
Tac4	1.17471	1.49656	-0.652338
Slc1a2	1.17102	0.258036	-0.0735147
Creb3l4	1.16881	-0.334359	-0.171987
Tcl1	1.16828	-1.2612	1.01132
Morn5	1.16456	-0.460784	0.342878
Fosl1	1.16341	1.29045	-1.60046
Serpinb12	1.16331	-1.57851	-2.21222
Trat1	1.16192	0.463413	-2.36693
Hist3h2ba	1.16103	-0.441113	1.05925
8030442B05Rik	1.16062	-0.00388277	0
Pcdhga7	1.16037	0.378965	-0.535253
4930404I05Rik	1.15923	0.121593	1.17559
4933406I18Rik	1.15715	0.0199516	0.695532
Cldn23	1.15639	-0.779633	-0.434483
Rbbp8nl	1.15527	-0.527204	-0.442027
Ocln	1.1531	-0.465213	-1.40697
Krtap4-16	1.15229	-3.70652	-0.476218
Il2	1.15157	0.0231959	0
4930590L20Rik	1.15036	0	0.572872
Il1f10	1.1489	-2.61606	-1.03018
Irx2	1.14878	-0.384267	0.304635
Csf2	1.14852	1.27788	0.535996
Spn-ps	1.14797	-1.44401	0
Fam101a	1.14772	-0.619824	0.0415902
Ccl20	1.14769	-0.359026	-1.59561
Adh7	1.14561	-0.145139	-1.43562
Mlf1	1.14193	1.17547	-0.829935
Lrrn1	1.14065	0.9205	-0.702007
Marveld2	1.14038	-0.61828	-0.272908
1700028E10Rik	1.14012	0.637303	-0.0565991
Cntnap2	1.13711	-0.0153764	0.390961
Mcpt8	1.13631	0.0448183	0.656194
Paqr6	1.1363	-0.551503	0.779401
Mup9	1.13395	0.64617	-0.247419
5031434O11Rik	1.13072	-0.690207	0.786361
Clca5	1.129	-0.609242	-1.59646
Fgf3	1.11927	-1.88809	-1.06228
4930556C24Rik	1.11903	-1.00353	-0.00823771
H2-M2	1.11864	-0.670455	-1.29102
Camkv	1.11758	-0.688689	-0.194162
Gsdmc3	1.11754	-1.1983	-0.434806
Dcstamp	1.11735	0.508981	-0.691077
Tm4sf4	1.11687	-0.350483	-1.59965
Map2k6	1.11442	-0.254865	-0.398518
C87198	1.1116	-0.352448	-0.0110623
Ctf2	1.11042	-0.228151	0
4930415F15Rik	1.10904	2.08662	1.6441
Krt15	1.1084	-1.04133	0.76186
Clca1	1.10617	-0.123398	-0.849987
Krt77	1.10434	-0.985686	-1.2049
Slc36a3	1.10347	0.192712	-0.62553
Efna3	1.10204	-1.08098	-0.464901
Scel	1.09883	-0.849734	-1.1331
Gsc	1.09815	-1.11434	-0.55589
Uchl4	1.09789	-0.282879	0.419233
9030404E10Rik	1.09768	-0.750672	0.0523564
Ascl4	1.0963	-0.223572	-0.321677
Zp3	1.09567	0.259808	0.563144
Krtap2-4	1.09524	-3.23335	-1.05679
Krt18	1.09523	-0.429771	0.866275
Pck1	1.09478	-0.0622068	0.399647
Cdhr5	1.09362	-0.162541	0.0595966
Slc45a2	1.09349	-1.07173	-0.329194
Prss33	1.09295	-0.253288	0.747242
Ccl1	1.09234	-0.215837	0.930846
Sox21	1.09068	-0.436911	-0.259383
Arhgap40	1.08726	-1.09154	-0.695059
Gm15179	1.08465	0.832149	1.84709
1700125H03Rik	1.0842	-0.179519	-0.498439
Ypel4	1.08208	0.1129	-0.425349
1700016C15Rik	1.07923	0.906896	-0.0294367
Wbscr28	1.0773	0	0
AB041803	1.07614	-1.52463	-0.453151
Rxrg	1.07593	0.568127	0.230573
Msantd1	1.07496	0.477466	0.124218
2300005B03Rik	1.07273	-1.77627	-2.15167
Olfr520	1.07251	-0.409397	-1.26318
Ttc9b	1.07145	0.431252	0
Opn1mw	1.07107	0.449323	1.25213
Sectm1b	1.07064	-0.75068	-0.784578
Atp6v1c2	1.06913	-1.2672	-0.55498
Lhfpl1	1.06728	-0.709944	-0.504368
Rem2	1.06705	-1.44411	0.646932
Gm16390	1.06678	0	0
Gm4841	1.06489	0.634282	0.465445
Dlx5	1.06257	-0.704808	0.0760252
Slc4a9	1.06113	-0.58918	-0.185498
Rnf39	1.06056	-1.2986	-0.915513
Jun	1.05949	1.07865	0.111983
Awat2	1.05884	-0.836534	-1.18459
9130008F23Rik	1.05618	-0.516121	-0.352051
Prg2	1.0546	-0.402587	1.14075
4930550L24Rik	1.05416	-0.1949	-0.716479
1700003G18Rik	1.05388	0	0
Wfdc16	1.05285	0.265393	0
9130209A04Rik	1.05242	0.00597888	-0.781997
Atp6v0c	1.05235	0.399354	-0.0386553
Mup6	1.0516	0.0206312	-1.31595
Pcdhga9	1.05052	-0.12997	-0.336824
2900055J20Rik	1.05023	0	0
Fam117a	1.04986	-0.0620974	0.297694
Cyp2b19	1.04843	-0.663657	-0.127742
Cyp4f14	1.04796	0.392843	-0.622527
Snora81	1.04728	4.73795	-0.248336
Rnf207	1.04685	-0.907182	0.48949
Acn9	1.04655	-0.730576	-0.220218
Per3	1.04552	0.129607	-0.277511
Fam221a	1.04494	-0.532532	-0.43666
Slc2a12	1.04452	-0.0078941	-0.701115
Klhl31	1.04437	1.45038	0.895695
Mup11	1.04307	-0.231959	0.293993
Oas1d	1.04239	0.484899	0
Cyp2e1	1.04159	-0.34227	0.280906
Cela2a	1.03775	-0.47764	0.508538
Crygs	1.03679	-0.244984	-0.216208
9230110C19Rik	1.03672	0.0980078	-0.440283
Sprr4	1.03659	-1.25764	-1.03677
Dnajb1	1.03641	0.223722	-0.0177129
Gm15698	1.03026	-0.368005	0.692495
Spata25	1.02911	0.310772	-0.824354
C230035I16Rik	1.02831	0.323665	1.58048
Gm4832	1.02752	0.50906	1.64602
BC089491	1.02748	-0.371153	0.27147
Grm4	1.02525	0.297639	-0.874626
Gsta2	1.02378	-0.960859	-0.673722
Nhlh2	1.02341	-0.431409	0.933557
Rgn	1.02262	-0.269563	-1.38666
Gm16853	1.02223	-0.376508	0.441452
4933433C11Rik	1.02181	0.0666145	-0.55299
Flg2	1.0218	-1.5517	-1.64034
Tas2r143	1.02147	0	0.523565
Aldh1a3	1.01768	-0.609382	-1.04097
Serpina3h	1.01765	-0.783516	-0.00521593
Serpinb1c	1.01752	0.142767	-0.953474
Dbil5	1.01597	0.13958	0.55968
Mycl	1.01568	-0.79757	0.300675
1700018C11Rik	1.01486	0	0.935852
Pcdhga1	1.01467	0.333534	-0.0513975
Ccdc173	1.01185	0.0278164	0.544068
Kprp	1.01087	-1.96155	-1.13018
D16Ertd519e	1.01011	0	0
6530411M01Rik	1.00941	0.496877	0
Dact2	1.00855	-0.146262	-0.477171
6430411K18Rik	1.0085	0.0755326	0.847532
Ube2u	1.00736	-0.519288	-0.770819
Tsx	1.00665	0.348455	0.0155815
4930483J18Rik	1.00541	0.333669	0.512935
4930459C07Rik	1.00496	0.166008	-1.1632
Atf3	1.0042	2.53468	0.475063
Upk3b	1.00282	0	-0.727874
Sh3yl1	1.00225	-0.703476	-1.06222
Pfn2	1.00139	0.186003	-0.431265
E130310I04Rik	1.00033	-0.673653	-0.971254
Hspa1a	0.999691	-0.517493	0.65731
Art4	0.999681	-1.14522	0.00741279
Lcn12	0.996821	0.815084	-1.07421
Gm16712	0.995324	0.532715	0.374614
Ccl27a	0.994463	-0.531318	0.547779
Klk1b22	0.994448	-0.151155	0.526586
Wdr65	0.993333	-1.14268	-0.294104
Slc16a8	0.991922	0.539676	0.338839
Cd164l2	0.99063	-1.51568	0.595665
Crym	0.988417	-1.46965	-0.464481
Lce1m	0.987827	-1.66463	-0.383424
1110020A21Rik	0.987308	0.532992	0.478326
Olfr1393	0.987303	0	0
Fam184b	0.986136	0.474787	0.378608
Cstad	0.985696	1.02751	2.01516
Gm4251	0.985443	-0.883101	0
Elovl6	0.985184	-0.56776	-0.816594
Pyy	0.984507	-0.0923198	0.193915
Hist1h1t	0.984299	0	0.510299
Krt4	0.983765	-0.10176	-0.104401
4930520O04Rik	0.981384	0.0519785	-0.290309
4930471C04Rik	0.981002	0.381186	0
Tmevpg1	0.980348	-0.480704	0
Mup17	0.980102	0.123592	-0.0192198
Lgr5	0.978219	-0.25042	-0.280034
Defb4	0.978134	-1.86804	1.74268
Lhx2	0.977701	-0.190296	0.243892
Gsta1	0.975983	-0.994108	-0.155284
Zpbp2	0.975181	-0.429551	0.699714
Cidea	0.974723	-0.792319	0.00956902
B230206H07Rik	0.974575	-0.952175	-0.637969
Nhsl1	0.972296	-0.408682	-0.837331
Spry1	0.971056	0.215111	-0.309503
Mylk4	0.97006	0.542444	1.74427
Gstm3	0.969683	-0.267831	0.289505
Lrig3	0.968621	-0.0971595	-0.398117
Gulo	0.966944	-0.384737	0.255574
1700003G13Rik	0.966777	-1.77593	-1.05663
Krtap3-2	0.966612	-1.68449	-1.35281
2010310C07Rik	0.966611	0.281602	0.189601
Reg4	0.966015	-0.00780158	0
Tenm2	0.964748	-0.70329	0.57567
Vstm2b	0.963223	0.0354567	0.713676
Il12rb2	0.962263	-0.639841	-1.18908
Gm16793	0.961229	0.191069	-0.598687
Fbxl13	0.961032	0.406064	-0.996569
Crip3	0.960959	-0.571946	-1.07936
Gm6642	0.960734	0	0.546609
Zfp750	0.960157	-0.780827	-0.539107
Dupd1	0.959327	1.65032	0.749186
Krt31	0.959094	-2.63398	-0.988302
Clca3	0.957017	-0.0437544	-0.523513
Cacng6	0.954582	0.686033	0.710633
Pnpla3	0.954295	-0.912771	0.174811
Zfp185	0.954202	-0.802589	-0.742628
Pard6b	0.953298	-0.646965	-0.730665
Hlf	0.950887	-0.18028	-1.01879
Il12a	0.949719	1.22941	-0.127264
Slc46a2	0.949001	-1.27784	-0.919898
Lce6a	0.948855	-1.78928	-1.39825
Ccdc92	0.947852	-0.796732	0.178531
Plekha7	0.946977	-0.340722	-0.734281
Pnrc1	0.945583	0.824166	0.0234037
Skint2	0.945376	-1.40798	-0.73991
Foxq1	0.945335	-0.998077	-0.150185
Gm20125	0.944082	0.189429	-0.389498
Defb47	0.942837	1.89923	0
Lrig1	0.942065	-0.0184519	-0.397036
Krtap3-3	0.941251	-2.84285	-1.0581
Rhbdl3	0.935493	0.057768	-0.227716
Myl1	0.933185	1.35046	0.777307
Hrasls	0.932071	0.762717	0.808312
Myoc	0.931668	-1.58714	1.22441
R3hdml	0.929949	1.02678	-1.6841
4930503B20Rik	0.92846	0.675486	-0.895079
Ugt1a6b	0.92835	0.136019	0.475064
Olfr372	0.926832	0	0
Snora68	0.926812	-1.08866	1.10926
Prl2c5	0.926693	0.762625	0
1700054A03Rik	0.924693	0	0
Tex19.1	0.924158	-0.405154	0.102055
Nkx1-1	0.923456	0.322893	0
4931440F15Rik	0.9232	0.35008	-0.119786
Tmem217	0.922679	-0.664223	0
Gpr125	0.920744	-0.321358	-0.214332
Egfbp2	0.91999	0.681562	-0.884285
Il22ra2	0.918878	-0.766667	-0.694292
Clec1b	0.917499	-0.181022	0.28313
Olfr1420	0.917172	0.414681	0
Oas1f	0.916711	-1.43353	-0.748734
Ssmem1	0.915998	-0.153402	-0.202162
Tmie	0.915806	-0.730156	-0.51477
Slc30a3	0.915387	-0.396031	-0.437664
Zfp133-ps	0.913065	-0.527384	0.803848
1810020O05Rik	0.91278	-0.21692	-0.53881
Dscc1	0.911344	-0.0811634	0.3562
Fras1	0.910288	-0.143313	-0.166306
Krtap11-1	0.910051	-3.1829	-0.938432
Lurap1l	0.909915	-0.218908	-0.453624
Ano7	0.909909	-1.06387	-0.536425
Btc	0.909792	-1.15464	-1.62683
Heph	0.909662	-0.383453	-1.27665
Rassf10	0.908039	-1.51011	-0.501538
Tspan1	0.905518	0.0917627	-0.746549
Map3k7cl	0.902166	1.01773	-0.23253
Skint11	0.901647	-0.896023	-1.23946
4933401B06Rik	0.901124	-0.15567	0
Egf	0.901103	0.403271	0.44366
Car15	0.899482	-0.302206	0.589708
Cachd1	0.897158	-0.0915373	-0.844345
Tmem139	0.895652	-1.46359	-0.20066
Spink14	0.895009	-1.34598	0.931498
Tmem74	0.894984	0.204901	0
Paqr3	0.894944	-0.291225	-1.36251
9330162012Rik	0.894175	-0.519719	-0.431267
2310040G24Rik	0.894121	1.19332	1.06307
Cep57l1	0.892482	0.181434	-0.134251
Cdkn3	0.891067	0.284166	0.81843
Chd3os	0.889168	-1.10552	-1.175
Krt71	0.889131	-1.3956	-0.0657656
Lce1l	0.888708	-2.02411	-0.902927
Ovol2	0.886621	-0.668042	1.10203
Gpr155	0.885128	-0.0199542	-0.972846
Tyrp1	0.884715	0.073556	-0.792764
Eddm3b	0.884666	0.36634	-1.22727
Tnmd	0.882048	-0.324586	-0.685347
Foxe1	0.881743	-0.695155	1.92212
Gal	0.880616	0.701338	0.434508
Calml3	0.879344	-1.44118	-0.414803
Sp6	0.876858	-1.04138	-0.360001
Tcfl5	0.876497	1.04008	-0.721452
Gml	0.876412	-0.833856	-0.32928
Tssk3	0.875771	-0.294962	0.297464
Rec8	0.87527	-1.04929	0.171451
Trpc4	0.873801	-0.111016	-0.667564
Dkk2	0.872784	0.619352	-0.848848
1700110C19Rik	0.872164	-0.427094	-0.863477
Fam132a	0.872098	-0.442155	0.480793
Lrp2bp	0.871599	0.486755	0.587453
Snora33	0.87117	-0.508211	1.32267
Nudt10	0.869475	0.0733078	0.0607043
Tnk1	0.869295	-0.339654	-0.282299
Ppp1r36	0.869258	-0.409469	-0.625944
Tmem14a	0.867669	0.254126	0.129415
Tcte3	0.865213	-1.22203	1.58807
Chdh	0.864416	-0.422222	-1.33773
Gm13497	0.864209	0.0119699	0.24935
Klra10	0.864044	0.0289684	0.602253
Gm12522	0.863646	-0.274436	0.956372
Zfp934	0.863055	-0.389777	-0.644647
Slc44a3	0.862965	0.296154	0.244555
Mettl7a1	0.862568	-0.427106	-0.576099
Esyt3	0.861218	-1.12972	-1.67249
Ispd	0.860585	-0.0920894	-0.344488
4930402F06Rik	0.86045	0	0
Arhgef19	0.860038	-0.554816	0.561198
Neurog2	0.8597	0	-0.295593
Mboat2	0.859592	-0.993795	-1.15239
Atp13a4	0.859517	-1.21014	-1.11602
Cenpu	0.859377	0.279068	0.0102482
Cetn4	0.858094	0.0315294	0.322092
Dnajc12	0.857975	1.2141	-0.354419
Vtcn1	0.857108	-0.993732	-0.48562
2010009K17Rik	0.856423	-1.5601	1.16432
Ovol1	0.856369	-0.596675	-0.393639
Panx3	0.856076	-0.666393	-0.522091
Olfr92	0.855785	0.385368	0
Ampd1	0.855474	1.25153	1.22034
Gm5643	0.851503	-0.0697221	0.452924
Krt28	0.851019	-0.884236	0.168913
Fsd2	0.850838	1.51233	0.745073
Siglec5	0.849523	0.204622	-0.832666
Arx	0.849419	0.712176	-0.685475
Tmem233	0.84673	2.73115	0.451525
Ppapdc3	0.846435	0.934232	0.623364
Cpvl	0.846249	0.296988	0.814322
Vgll2	0.845294	1.53528	1.42032
Spata9	0.845285	0.380236	-1.49877
Bcl11a	0.844659	-0.267619	0.197852
Map7	0.844632	-0.583156	-0.803071
Reep6	0.843918	-0.720255	-0.0188358
Srcin1	0.843387	-1.01756	-0.179777
Serpind1	0.843374	0.233616	-0.298918
Camp	0.843095	1.096	0.564456
Zfp235	0.842584	-0.165759	-0.36123
1600016N20Rik	0.842463	-0.536699	0.718016
E130006D01Rik	0.840657	0.772809	0.00184932
Fut2	0.840412	-0.480029	-1.57427
Rims4	0.839628	0.411592	-0.267557
Ccdc103	0.838142	-0.38869	0.768785
Tex26	0.837809	-0.0839643	-0.473755
Irx3	0.837545	-0.0372024	0.0593326
Ldhb	0.836994	-0.330154	0.463031
Gsdmc4	0.835866	-1.6124	-0.317638
Tcte1	0.835653	0.12936	0.322821
Gm16023	0.833539	-0.178543	-0.00174183
Mir682	0.833121	-1.04436	0.37851
4930507D05Rik	0.832872	0.494014	-1.32021
Sgpp2	0.832522	-0.963024	-1.75698
Arhgap36	0.832467	0.984855	0.314401
Lypd6b	0.832397	-0.980789	-0.588364
Gpr165	0.832208	-0.490041	-0.28296
Fam183b	0.832105	0.927262	0
Gm6225	0.831762	-0.39119	0.0754336
Gsdmc2	0.831552	-1.46422	-0.67153
D930028M14Rik	0.831165	-0.491784	0
Kcnd3os	0.830586	0	0
Tmem159	0.83044	-0.454378	-0.415523
4930543E12Rik	0.830417	0	0
Krt24	0.828957	-1.31007	0.728563
Ntrk1	0.828598	-0.227828	0.326305
Tmem45a	0.827917	-0.657219	-1.23904
Cyp17a1	0.827167	-0.760166	-0.538629
Nr4a1	0.827145	3.16382	0.192684
Lrrc1	0.826994	-0.782299	-0.753313
Izumo1	0.826682	-0.223135	0.774891
Capns2	0.826307	-1.14297	-0.104707
Notum	0.825512	-0.380876	0.59313
Slc35f2	0.825146	-0.826071	-0.324566
Bphl	0.824305	0.197475	-0.211779
Fut1	0.823051	-1.26419	-0.446904
Tmem117	0.822761	0.500956	-0.590644
Dgat2l6	0.822268	-0.795704	-2.0696
Spink7	0.821311	-2.18711	0
BC064078	0.82079	-0.401514	-0.32545
Ust	0.820391	0.0125832	-0.952436
Cyp2j6	0.819875	-0.0668979	-0.783034
Krt222	0.81887	0.60047	-0.376706
D630045M09Rik	0.818828	-0.0877937	0.157484
1700055N04Rik	0.818718	-1.56467	-0.664771
1700016G22Rik	0.81819	0.712223	-0.371786
Gprasp2	0.816534	0.454238	-0.341996
Gm12298	0.815612	0	0
Gm20753	0.815311	-0.0441347	1.34163
Fancd2	0.815029	0.133465	-0.242631
Pla2g3	0.814431	-0.731266	-0.619434
Zfp791	0.814178	-0.0224163	-0.762635
Moxd1	0.813849	-0.309538	-0.339031
Cttnbp2	0.813632	-0.087832	-0.981323
Asb10	0.813155	0.805935	1.83639
Fam180a	0.812662	-0.0829435	-1.77194
Elmod1	0.811923	-0.995772	-1.2744
1700022P22Rik	0.811651	-0.891139	1.47608
1700066B19Rik	0.81148	-0.44523	0.348531
Grhl2	0.811385	-0.322546	-0.335452
Slc39a2	0.811376	-0.1878	-0.834443
Hrnr	0.809447	-1.87687	-1.77866
Ildr1	0.808537	-0.0444918	-0.761288
Moap1	0.808216	-2.20192	-1.44268
Hist1h2bc	0.808059	0.218728	0.653754
Gm15133	0.807985	0.685743	0
4930555G01Rik	0.807814	0.399971	0.301806
1700061I17Rik	0.807476	-0.187953	0.186341
Aanat	0.807433	0.284652	-0.428368
Car12	0.806989	-0.497971	-0.489263
Trim15	0.805502	-1.4056	-0.667042
Padi6	0.805381	-0.13508	-0.123083
Foxo6	0.805167	0.258047	0.942343
Cckar	0.804552	-0.419367	0.209407
Rnase1	0.803287	-1.11506	-0.863845
Pnliprp1	0.803258	-0.177448	-0.110348
Hdac11	0.802497	-0.334272	-0.108468
Dynap	0.802077	-0.512498	0
Acot10	0.80191	0.0163521	-0.25314
Dlg2	0.801669	-0.500336	-1.31751
Esrp2	0.801092	-0.851682	-0.616761
Tmprss7	0.799652	-0.886711	0.353118
Nr1i3	0.799459	0.937841	-0.388116
Hoxd3os1	0.798822	-0.0725253	1.73324
Ccdc113	0.797968	-1.29381	-0.428445
Fgf6	0.797046	0.082385	-0.500802
Unc93a	0.795797	-0.643952	-0.979081
Zfhx2os	0.795769	-0.239696	0.155646
Vipr1	0.795751	-0.853616	-0.404018
Wfdc12	0.795419	-2.15198	-0.857661
Gje1	0.794448	0.204143	-0.0274569
Bzrap1	0.79365	0.0816178	0.212388
Hsbp1l1	0.793611	-0.678703	-1.32797
Olfr920	0.793239	1.12541	-0.557138
Ramp1	0.79313	0.0106619	0.546665
Paqr5	0.792609	-0.821993	-0.410716
Rpl34	0.791405	0.250695	0.693765
Abhd16b	0.790963	-0.131394	-0.450976
Atp12a	0.790522	-0.785769	-0.744196
Lrdd	0.790509	0.224712	0.0248402
Ripply1	0.790411	1.7963	-0.287246
Stard6	0.789694	1.03464	0.0243983
Boc	0.789656	0.0490215	-0.244449
4930432K21Rik	0.787842	-0.329747	-0.0117686
H2-Q5	0.787187	0.757873	-0.00718835
E330017A01Rik	0.78648	0.0188823	0.987903
Mup5	0.786356	-0.650822	0.158837
Rad9b	0.786005	-0.230533	-0.123824
Tm4sf5	0.784201	0.678805	-0.570581
F2rl1	0.784037	-0.151992	-0.775868
Wfdc13	0.783073	0.227272	0
Fam71a	0.782103	-0.146329	0
Cutal	0.781892	-0.793722	-0.353337
Ccdc176	0.781013	0.139946	-0.164825
Klk14	0.779933	-2.27082	0.140046
P2rx2	0.779446	-1.43242	-0.236192
Fgf18	0.779321	0.637057	-0.328384
Adrb1	0.777703	0.457012	-0.170992
Tnfaip8l3	0.776407	-0.444617	-1.4735
4930473A02Rik	0.774886	-0.131331	0.389507
4930528A17Rik	0.774626	0.388464	0.134043
Mob3b	0.774105	-0.487569	-0.946898
B230216G23Rik	0.774096	0.251076	0.354015
Noxa1	0.773662	0.209682	0.511608
Ceacam18	0.773148	0.275365	-0.147459
Six2	0.77311	-0.359562	0.778307
Vmn1r43	0.773102	-0.289788	0
Synpo2l	0.772885	1.41653	-0.456483
Akr1c18	0.770501	-0.952421	-0.725243
Mark4	0.770205	-0.427355	-0.362279
Cpa4	0.77009	-1.77842	-1.35003
Cyp2a5	0.770028	-0.249362	0.245027
Slc27a6	0.769766	-0.439419	-1.42511
Tfap2b	0.769758	-0.828859	0.0405599
Mir5121	0.769136	-2.59105	0.553498
Cd207	0.768927	-0.325201	-1.35455
Maneal	0.768435	-0.503079	-0.0530054
Krt9	0.768385	-0.0060409	-0.0707852
Il20rb	0.768339	-1.16506	-0.641712
Kazald1	0.768223	-0.172421	-0.32612
Tex28	0.768019	-0.203591	0
Ifitm10	0.767634	-0.405996	-0.547688
AF357399	0.766241	0	6.09481
Cdh24	0.766091	-0.238655	0.811856
Gja6	0.765512	-0.504414	-0.238245
Gm5544	0.765502	-0.391136	0.807367
Cnst	0.7651	0.0543098	-0.578801
Tal2	0.764864	1.8461	-0.417308
Prim1	0.764808	-0.263624	0.0287536
Cdrt4	0.764782	0	-0.673808
D830030K20Rik	0.764523	0.240023	1.6194
Cacna2d3	0.764384	-0.621514	-0.325317
Krt79	0.764286	-0.829261	-0.717732
Glt28d2	0.764054	-0.680321	-0.936016
Nup62cl	0.7637	0.053392	0
Slc6a15	0.76204	0.396947	-1.08085
Ribc1	0.761787	0.220796	0.245298
Tatdn1	0.76178	0.209887	-0.385822
Emx1	0.761435	0	0
Unc79	0.761197	-0.222237	-0.442559
Acer1	0.761086	-1.1598	-0.688382
D630032N06Rik	0.759613	-1.36808	0.194017
A730056A06Rik	0.759044	0.231681	-1.20481
Smco1	0.758758	0.892663	0.939794
Lelp1	0.757776	0	0
Net1	0.756502	-0.301565	-0.892158
1700007K13Rik	0.756251	-0.0836636	0.438621
Sh3bgr	0.756125	1.62493	1.52303
Fam214a	0.755965	-0.494899	-0.993315
Cgn	0.755659	-1.07219	-0.656667
Vmn1r40	0.755632	0.33617	0
Il20ra	0.755558	-0.336962	-0.436224
Dsg1a	0.754727	-1.18809	-1.00622
Bex4	0.754272	0.678501	1.22419
Cytl1	0.753951	-0.097816	0.869146
9830107B12Rik	0.753689	0.474121	-0.489676
Ltf	0.753559	1.7337	-0.0857884
Sh3d21	0.753503	-0.42189	-0.0683904
Sv2c	0.752092	-0.234403	1.36992
Fancf	0.751801	0.47543	0.12439
Hist4h4	0.751519	-0.0924209	1.11587
Slc22a4	0.751448	0.0388514	-0.300164
Perp	0.7511	-0.926426	-0.519358
Tmem35	0.750943	0.185092	-0.268267
1810010H24Rik	0.750424	-0.471577	0.295736
6330409D20Rik	0.750314	0.568453	0.276654
Ptn	0.750001	0.89426	-0.678808
Tff2	0.748905	-0.0216097	0.746016
9230114K14Rik	0.748754	-0.310516	-0.292635
Pik3ip1	0.7487	0.125168	0.136977
Defb6	0.748511	-0.911449	-0.861726
Acot13	0.746709	-0.0176122	0.274738
Krt73	0.746688	-0.921394	0.0106941
Egr4	0.746634	3.04045	0.177756
C1qtnf3	0.746532	0.815356	-1.16014
Gm8994	0.746224	0.0702044	-0.336243
Pin1rt1	0.745217	0.563723	-0.670074
Pgbd5	0.744983	-0.147928	-0.00905859
BC016579	0.744802	-0.735937	-0.643526
1700109H08Rik	0.743655	0.518526	0.0342316
Rccd1	0.742973	-0.12884	0.177174
Dgka	0.742886	-0.325983	-0.206137
Upk2	0.742778	0	-0.144089
Tslp	0.742283	-0.470475	0.296127
Hoxa4	0.74213	0.134379	0.904843
Psapl1	0.742027	-1.15157	-0.565819
Ofcc1	0.74122	0.000691172	-0.492135
Lrrc14b	0.741194	0.635548	1.13209
Firre	0.740803	-0.149445	0.0926562
Ptpn14	0.739904	-0.212538	-0.389807
Kbtbd13	0.73951	0.671883	1.01901
Rassf9	0.738754	-0.719372	-0.549358
Irx5	0.738556	-0.357435	-0.31026
Vmn1r210	0.737913	-0.934679	0
Nipal2	0.737876	-0.910181	-0.847906
2700099C18Rik	0.737473	-0.172554	1.07594
Foxd3	0.737246	0.00239826	-0.382745
Mtcp1	0.736473	0.0217096	0.602597
4921529L05Rik	0.736433	0.179388	0
Cd9	0.736427	-0.00627682	-0.329579
Cenpk	0.73622	-0.0654464	0.214491
Lrrc46	0.735754	-0.34938	0.379692
BC021785	0.735317	-0.149789	0.450354
Tarm1	0.734969	1.32153	-1.05016
Cd59b	0.734908	0.730875	0.124072
Serpinb11	0.734127	-1.42712	-1.17186
Pcp4	0.733594	-0.8631	0.305034
4930578I06Rik	0.733534	0.25893	0.0401232
2010107G23Rik	0.733459	-1.03669	-0.0559563
Atp5j	0.732978	0.222229	0.538594
Krt1	0.732784	-1.56681	-1.58175
Ajuba	0.731842	-0.534495	0.0448567
AY512931	0.731333	0.0374514	1.18924
D7Ertd443e	0.729813	-0.81089	-0.758085
4933413J09Rik	0.729347	0.0404858	-0.606348
Ttc30b	0.729073	-0.322781	-0.155465
Rptn	0.728228	-1.85988	-1.25035
Efcab6	0.727455	1.23679	0.687515
Cnih2	0.727186	-0.195812	1.24208
Pmel	0.726911	-0.482623	0.444
Gm12839	0.726363	-0.0011909	0.816616
Slc16a4	0.726176	0.700949	-0.0978244
Dut	0.725886	-0.0206357	0.488486
Cntd1	0.725839	0.270298	1.43971
Asb2	0.725706	0.0179897	1.21351
Spag1	0.725106	-0.909422	-0.721125
Psat1	0.724636	-0.476965	-0.364176
4833423E24Rik	0.724012	-0.939803	-1.45183
Coch	0.723259	0.226813	-1.51466
Tmem253	0.722558	-0.166124	0.443917
Slc6a18	0.722209	-0.306398	0.30496
Mafa	0.721316	1.89035	0.784656
Lrrc23	0.720916	-0.219153	0.0656125
Wif1	0.720652	-0.435302	0.165309
LOC381967	0.72037	-0.282358	1.54852
Zfp61	0.720295	0.317094	0.245241
Aadacl2	0.718832	-1.37113	-2.05583
Slc32a1	0.718539	0.196055	-0.271084
4930430J02Rik	0.718387	0	0
Tmprss4	0.718186	-1.19467	-1.42071
Tmem239	0.717179	0	-0.400574
Gm6498	0.717142	-0.543042	-0.444304
1700092M07Rik	0.716584	-1.0353	0.846752
Ldoc1	0.716127	0.948104	-1.37699
Prnd	0.715625	0.478834	0.363138
Kctd14	0.715085	0.114598	0.0461219
Wscd2	0.714991	-0.569343	0.217255
Tpd52l1	0.714749	-0.0590202	-0.457019
Odf1	0.714704	-0.408602	-0.450283
4930513D17Rik	0.713583	0	0
Lipm	0.713427	-1.27594	-1.25148
BC055324	0.712466	-0.181789	-0.548993
Vmn1r53	0.712403	0.227688	1.08656
Eid3	0.712185	-0.297869	0.327768
Srrm4os	0.711598	-0.13062	-0.307173
Rnf43	0.711544	-0.58225	-0.0331537
Rhbdl2	0.711376	-0.888157	-0.532809
Gm16677	0.711146	-0.236243	-0.428696
Dkkl1	0.711053	-1.28539	-0.713295
4933431E20Rik	0.710817	-0.567445	-0.661106
Rhox13	0.710211	0	0
Slc25a18	0.709911	0.0140826	0.225872
Ace2	0.709444	-0.987857	-0.92299
Dzip1	0.70917	0.0250861	-0.17274
Gm6756	0.708956	-0.280203	0.0340448
Txndc2	0.708695	-0.194802	-0.154949
Gm14744	0.70855	0	0
Tdh	0.708181	-1.55693	-0.019867
Igsf9	0.708083	-0.884595	0.367269
A630095E13Rik	0.707749	0	0
Cccd183	0.70741	-0.144253	-0.0835403
Cyp39a1	0.707041	-0.2681	-0.515074
Hoxa3	0.706951	-0.116089	0.172305
Sbk2	0.706065	1.29522	2.17658
Foxc1	0.70491	-0.527995	-0.910887
1700040L02Rik	0.704861	-0.159405	0.470932
Epcam	0.704174	-0.791537	-0.214417
9930111H07Rik	0.703391	-0.0573452	-0.035928
Efcab4b	0.703382	-0.170332	0.0169275
Grhl1	0.702998	-0.926899	-0.635099
Schip1	0.702417	0.588083	0.589794
Aldh3a1	0.701787	-0.816762	-0.368159
Psph	0.700561	-0.681209	0.0879836
Ccrl2	0.700558	2.38033	0.49898
Epha1	0.700356	-0.677886	-0.271197
Dlg3	0.700246	-0.345644	-0.382239
Cyp2j9	0.699736	-0.177485	-0.353667
Faxc	0.698957	0.323279	-0.500907
Klf15	0.698817	0.0607511	0.387951
Cish	0.698778	-0.291161	0.0132758
Klk13	0.698731	-1.51832	-0.924068
Gm12504	0.698598	-0.358145	0.701697
Mns1	0.698338	0.148452	0.768833
Slc5a9	0.698237	-1.16251	-0.977945
Med9os	0.697805	0.557663	-0.233273
Cbs	0.697774	-0.882123	0.512555
Bcl7a	0.697764	-0.100948	-0.00513326
Lef1	0.697152	-0.448608	0.10388
Apcdd1	0.696946	-0.201851	-0.91999
Il9	0.696757	-1.17004	0
Atp6ap1l	0.696681	-0.46721	-0.252013
Prlr	0.696636	-0.346757	-0.342449
Ankrd35	0.696562	-1.07099	-0.434207
4921536K21Rik	0.69649	0.713171	-0.554287
Tesc	0.696365	-0.587313	-0.0462511
Sstr2	0.696209	0.100088	1.08189
Vmn1r4	0.695433	0	0
Msx2	0.695371	-0.597846	-0.078594
Acsbg1	0.695084	-0.735997	-0.87825
Efna2	0.694786	-0.0548332	0.0852549
Ceacam10	0.693259	0.690274	0.288089
Gapdhs	0.692932	-0.846063	-0.698732
C8g	0.692758	-0.667368	0.416904
Myo19	0.692415	-0.247131	-0.538701
1700122O11Rik	0.692051	0	0
Vmn2r96	0.691566	0.311555	0.108419
Zbtb7c	0.690982	-0.858085	-0.572827
Ccdc34	0.69047	-0.0630834	0.840904
Ndufaf5	0.690467	0.206091	0.320821
Rad51c	0.689924	-0.00483931	0.236476
Bcl2l14	0.689834	-0.161252	0.0839402
Sptlc3	0.689434	-0.935877	-1.31306
9130230L23Rik	0.689386	0.241557	-0.528279
B230118H07Rik	0.68933	0.379947	0.257385
Plk5	0.689171	-0.421909	0.213688
Fam124b	0.688595	0.212273	-0.0274874
Crisp2	0.688544	0.174183	-1.11394
Cbr4	0.688537	0.131744	0.00899776
Ank	0.688327	-0.223081	-0.946997
Ccr6	0.688169	-0.389973	-1.61125
Fam84a	0.688104	-1.20466	-1.08939
Spock2	0.687875	-0.223278	-0.582496
H2-Eb2	0.686967	0.467579	-0.106905
Usp43	0.686822	-0.398614	-0.102956
Ccdc68	0.686724	-0.23589	-0.172124
Ppef1	0.68666	2.08319	-0.0402937
Arc	0.686574	2.03967	-0.583212
Apoc1	0.686562	-0.811894	0.426408
Ttk	0.686409	0.0200333	-0.337064
Ppifos	0.685577	-0.415082	-1.57646
Gm16119	0.685546	1.38465	0.676087
Fhod3	0.685214	-0.117244	-0.908759
Arhgap24	0.685133	-0.370973	-0.28081
Gpr115	0.685018	-0.975006	-0.875927
Npm2	0.684628	-0.243533	1.25116
Camkk1	0.684393	-0.41029	-0.506089
Gm16796	0.68439	0.0111115	0.546678
2900060B14Rik	0.684099	-0.284681	1.22624
B230208H11Rik	0.683813	0.464387	0.023013
Ly6g6e	0.683091	-1.40283	-0.540944
Serpine3	0.682969	0.116734	-0.487146
Hrsp12	0.682441	-0.100562	0.318128
Col4a5	0.681897	0.177574	-1.08594
Tprg	0.681728	-1.11748	-1.00741
Sox9	0.681476	-0.45015	0.0218868
Otop3	0.681139	-1.49443	-1.12164
Cyp3a13	0.681096	-0.392623	-0.543722
Dsg2	0.680351	-0.5702	-0.673351
Gnat1	0.680129	0.494438	0.133987
Rab38	0.67982	-1.03073	-0.244358
Pdc	0.67967	0.276686	0.469758
Mcc	0.679638	-0.118616	-0.566979
Ngfrap1	0.67943	-0.115423	0.825611
Calcoco2	0.679202	0.23545	-0.255155
Serpina1d	0.679043	0.751717	0.0196147
Phex	0.678872	-0.617591	0.772109
Gng4	0.678783	-0.628665	-1.49891
Casp14	0.678476	-1.48891	-1.71791
Wnk2	0.678254	-0.517882	-0.199888
Gm6432	0.677929	0	0
Ggt6	0.67758	-1.36312	-0.223953
Elovl3	0.677216	-0.918787	-0.954543
Klf4	0.676539	-0.397117	-0.678241
Rfx8	0.676269	0.661964	0.562512
Col4a6	0.67598	-0.485267	-0.348005
6430571L13Rik	0.67591	-0.442783	0.0772804
Tnfrsf19	0.675642	-0.238848	-0.556639
Kcnip2	0.675015	-0.683624	-0.195574
Ackr2	0.672968	-0.462875	-1.00612
Kcnk2	0.672774	-0.694172	0.127501
3110070M22Rik	0.672618	0.161844	0.885569
Pdzd2	0.672218	-0.468884	-0.662063
Dnajc22	0.671614	-0.138101	0.539311
Epb4.1l4b	0.670804	-0.475802	-0.505288
1810062O18Rik	0.67048	0.157661	-1.43797
Ucn2	0.670261	-0.203558	0.496301
Fam151b	0.669678	0.669524	-0.0434035
Htr1d	0.669437	-0.529078	-0.409275
Gm15816	0.669175	1.39067	0.614345
Trp53inp1	0.668973	-0.406249	-0.969326
Ube2ql1	0.668831	0.988181	0.282017
Slc15a1	0.668676	-0.842546	-1.06442
Atp6v0a4	0.668582	-0.932167	-1.06355
Mill1	0.668304	-1.01456	-1.07434
Gm5460	0.667762	0.241391	0.0650502
6030466F02Rik	0.667313	0.421324	-0.335864
Lphn2	0.666225	-0.332821	-0.89817
1010001N08Rik	0.666134	-0.507038	-0.202032
Vdr	0.665801	-0.638675	-0.268802
Ccdc138	0.665786	0.226549	-0.566304
Slc1a4	0.665639	-0.047833	0.143822
Clec2f	0.665559	-0.546382	-1.21822
Tmtc1	0.665506	0.302691	-0.314561
Neu3	0.66529	-0.696937	-0.556487
Tmc4	0.665236	0.0845888	0.909925
4930563E22Rik	0.665124	0.0034438	-0.400907
Kctd1	0.664924	-0.974509	0.0106888
Akr1c19	0.663543	-0.714546	0.249439
4930447C04Rik	0.663056	0.305887	0.0819981
Abhd6	0.662771	-0.811181	-0.921321
Nodal	0.662626	0.283103	0
Zwilch	0.662433	0.104865	-0.230296
Dll1	0.662051	-0.0377088	0.25217
Ckmt2	0.661961	1.92381	1.92316
Slc44a4	0.661802	-0.0753326	0.0123822
Gm14492	0.66157	0.861243	1.38847
1810019D21Rik	0.661475	-0.969106	0.740223
4933400B14Rik	0.661165	0	0
Slc5a1	0.660804	-1.06991	-1.35694
Dnajc6	0.660689	-0.199424	-1.82285
Pak3	0.660395	-0.611416	-0.574481
6330415B21Rik	0.66019	0.303984	0.560103
Olfr1395	0.659729	0	0
Alg14	0.659382	-0.00750707	-0.366872
Slc47a1	0.659365	1.02244	0.463148
Calr4	0.659335	-0.305396	-0.512604
Scin	0.658737	-0.536997	-0.729421
Igdcc3	0.658412	0.586837	-0.0835525
Baat	0.658316	-0.344666	-0.330916
Rapgefl1	0.658153	-0.93854	-0.371952
Rhox10	0.658042	-1.48317	-0.927911
Vmn2r19	0.657928	0	0
Epha4	0.657468	-0.560829	-0.731652
Cmbl	0.657447	0.507443	0.663134
Inadl	0.655697	-0.525188	-0.123203
Edn2	0.655597	-1.34744	1.03193
Kcnh6	0.655345	-0.0149592	0
Nuak1	0.65532	-0.132293	-0.490686
Adrb2	0.654585	0.405318	-0.0439303
Stmnd1	0.654244	1.01731	0.347155
Plekha5	0.654126	-0.0225803	-1.30632
Lrrc26	0.653378	0.695373	0
Vwa2	0.652765	-0.727741	-0.53737
Perm1	0.652323	-0.277234	-0.464889
Mss51	0.652168	1.36515	-0.134774
Gm10012	0.65181	0.0260669	1.69585
Treml1	0.65177	1.13347	1.36598
Dkk3	0.650932	0.173793	-0.534716
Fam149b	0.650721	0.304272	-0.224567
Pvalb	0.650701	1.57418	2.22912
Treml4	0.650553	1.30348	-0.112809
Btn1a1	0.650479	0.142627	-0.546173
Gsdmc	0.650295	-1.22966	-3.0443
Enox1	0.650295	0.336844	-0.804833
Ppl	0.649115	-1.21524	-0.777475
Sdr16c5	0.649048	-0.673322	-1.59699
Ddo	0.648394	0.786635	0.16787
Chrm4	0.648338	-1.09486	-1.00452
Scd4	0.648019	-0.722693	-1.03493
Gm10677	0.647945	0.828917	-0.318084
1500012K07Rik	0.647699	-0.14829	0
Adamts12	0.647543	0.560078	-2.037
Mstn	0.647518	1.12375	1.31931
Hdac2	0.647481	0.0549365	-0.115397
8430436N08Rik	0.647291	-0.522275	0.287797
Csrnp2	0.647165	0.126246	-0.00466818
Dmrtb1	0.647117	0.630535	0.0707442
Col17a1	0.647077	-0.605286	-0.386649
Serpinc1	0.647076	0.0144271	-0.138371
2900076A07Rik	0.647046	-0.0259571	0.518492
H60c	0.646797	-0.676385	-1.76114
Krt13	0.646712	-0.934741	-1.92356
Npm3	0.646641	-0.330369	0.385363
Dnaja4	0.646548	-0.102039	-0.2853
Gm10516	0.646019	-0.0267546	0.0740008
Mrgprb2	0.646016	-0.401276	-0.857843
Dusp7	0.645865	-0.206102	-0.288544
Scgb3a1	0.645705	2.18525	0.287691
Cks2	0.645517	-0.159223	0.70242
Rax	0.64493	-0.341805	-0.0989121
Nipal3	0.644647	-0.38353	-0.724472
Neurl1b	0.644453	-0.381936	-0.161003
Zfp747	0.644099	-0.172034	-0.113737
Epha6	0.643916	0	0
Pdcd4	0.643796	-0.358138	-0.849833
4930558J18Rik	0.643758	-0.261852	0.0951949
Ift43	0.643089	-0.21167	0.400206
Mmp12	0.643078	3.22648	-0.696269
Fxyd3	0.642962	-0.765451	0.346227
Frmd7	0.64292	-1.1108	1.02619
Prl8a9	0.642279	0.298021	0
Them5	0.642271	-1.4662	-0.545777
Fgfr3	0.641357	-0.536932	-0.0679748
Peg12	0.641173	0.50651	-0.234708
Mpst	0.640737	-0.352325	0.620557
Clec2h	0.640235	0.0737201	0.804039
Slc25a48	0.640199	-1.30674	-1.22993
Grm1	0.639865	-0.117425	0.871452
I830012O16Rik	0.638435	1.71711	0.118363
Trdn	0.638321	0.988041	1.12969
Plet1os	0.638138	-0.27422	-0.849246
Carns1	0.63779	0.680166	-0.0769774
Esrp1	0.637741	-0.916924	-0.649039
Sirt4	0.637209	-0.0195283	0.682963
Polr3g	0.63706	-1.06917	-0.726102
Ostn	0.636842	-0.16242	0.364138
Nr2e1	0.636702	0.265849	0.09999
Mrgprx1	0.636596	-0.547298	-2.30098
Pstk	0.636562	0.346058	0.222559
Znhit3	0.635872	0.0838365	0.160821
Rgmb	0.635601	0.240722	-0.534937
A3galt2	0.635527	-0.0187039	-0.14278
Slc17a8	0.635361	-0.045042	0.415034
Zp2	0.635062	0.67589	-0.339394
Wdr96	0.634922	0.258908	0.000191979
Vmn1r10	0.63488	0	0
1110004E09Rik	0.634476	-0.106334	0.388499
Tmem116	0.634188	-0.37572	0.16132
L3hypdh	0.633965	0.0509787	0.15815
Mapkapk3	0.633926	-0.626372	-0.370604
Fam213a	0.633903	-0.351624	-0.305509
Mrgpra2b	0.6332	1.69108	0
Tmem190	0.63248	-1.05472	-1.32603
Hbegf	0.632021	0.54659	-0.450596
Mamdc2	0.631714	0.394427	-0.21415
Tram1l1	0.631568	0.822759	0.00499014
Ago4	0.630959	-0.115549	-0.379734
1600029O15Rik	0.630535	0.39681	0.975173
3110056K07Rik	0.630339	-0.242143	-0.331365
Slc16a5	0.63033	-0.416791	-0.349587
Snora3	0.630264	-0.677033	0.865798
Sesn2	0.630184	0.058512	-0.800806
Nit1	0.629673	-0.230193	-0.44726
Mpl	0.629578	0.1405	-0.13048
Fzd6	0.629379	-0.420194	-0.811872
Gna14	0.62915	-0.423731	-0.542144
Zfp389	0.629043	0.459345	-0.687792
Gdpd2	0.628612	-0.933816	-0.501376
Ecel1	0.62849	0.139952	0.031002
Pcdh20	0.628462	-0.0346874	-0.928058
Ikzf2	0.62828	-0.506829	-0.680387
Gm14379	0.628169	-0.112537	0.132091
Oas1h	0.628038	0.0524474	0
Zfand1	0.627924	0.00811128	-0.272878
Hist2h3c1	0.627864	0.0822088	0.520893
Zfp101	0.627816	-0.317871	-0.0591152
Spata18	0.627711	-0.491583	0.0263637
Fam209	0.627289	0.494725	1.69849
Asprv1	0.626944	-1.55969	-1.08576
Ceacam13	0.625045	0.30989	0.303817
Colq	0.625031	0.881239	-0.38648
H19	0.624248	0.913075	0.0861162
Prss38	0.624176	-0.273854	-0.54873
Tmprss11d	0.62326	-1.50447	-0.0545624
Gm6289	0.623144	-1.8134	-1.01352
Gal3st1	0.623052	-1.28327	-0.20013
Ccdc85c	0.622938	-0.559502	-1.30338
Ndc80	0.622938	0.0716011	0.107332
Sertad4	0.622682	0.219234	-0.325387
9630033F20Rik	0.622496	0.24075	-0.140042
Marveld3	0.622472	-0.7165	-0.0890577
Gm12185	0.62222	0.465435	-0.425435
Ctf1	0.622019	-0.00684696	0.378287
Nipsnap1	0.621318	-0.688336	0.319637
Atp10b	0.621225	-0.976992	-1.09411
Adtrp	0.621153	-0.841237	-0.566566
Gm8801	0.621109	0.0991584	-0.449423
Rgs20	0.620929	-0.74827	-1.1526
Pigp	0.620924	0.215471	-0.142164
Mgst2	0.620573	-1.36766	-0.101539
Zfp365	0.620473	0.00590479	-0.66027
Serpina12	0.620277	-1.70102	-1.03341
1700086O06Rik	0.619866	-0.179091	1.16419
5430440P10Rik	0.61943	-1.15602	2.27225
Spata5l1	0.619194	0.336696	0.102002
Utf1	0.618574	0.66797	0.320911
Ephx3	0.618236	-1.36696	-0.727861
Tmem213	0.618127	0.358789	0
Glrp1	0.61729	-0.129568	0
Nedd9	0.61711	0.259998	-0.377954
Pga5	0.616833	-0.496194	0
Egr1	0.616832	2.10819	0.270464
Egr3	0.616184	-0.0181075	-0.935465
Gm16894	0.61607	-0.313681	0.0176937
Lingo1	0.616006	-0.353945	-0.085689
Ms4a5	0.615921	0	0
BC051628	0.615856	-0.856501	0.730913
Gm9047	0.614773	0	0
Slc25a47	0.614702	-0.353599	0.0879273
Tmem194b	0.614075	-0.165039	-0.358635
Nudt17	0.61348	-0.877938	0.0467747
Zbtbd6	0.612995	0.189948	0.396753
2610020H08Rik	0.61275	0.0580421	0.41597
Hfe2	0.612741	0.841879	0.997869
G0s2	0.61263	0.0665782	1.43048
Megf6	0.611734	-0.43076	-0.713978
Hexim1	0.611576	0.0236752	-0.0416221
Trim32	0.611387	0.239744	-0.319292
Cdhr3	0.611278	-0.00541676	0.148013
Epb4.1l5	0.611168	-1.10776	-0.971688
Cd1d2	0.611127	-0.851044	-0.3976
Lce1d	0.611118	-1.97363	-0.840705
Fa2h	0.611054	-0.699063	-0.318878
Cdkn2c	0.610891	-0.0661259	0.126596
Xpc	0.610622	0.0717788	-0.185396
Crnde	0.610614	-0.0808444	0.352719
Acpp	0.610073	-1.20162	-0.857612
Pyurf	0.609686	0.0693013	-0.434752
Enthd1	0.609281	-0.211455	-0.510206
Ccnjl	0.608932	-0.132367	0.266293
1810019J16Rik	0.608734	-0.96772	0.378253
Rdh12	0.608733	-0.991996	-0.381939
Ifit3	0.608345	2.10878	-0.339287
Btg2	0.608155	1.9111	-0.253448
Acbd4	0.607898	-0.415286	0.352859
Wdr61	0.607804	-0.304324	-0.289108
Agrn	0.60757	-0.0104477	0.0423405
4930513N10Rik	0.607528	0.259518	0.634689
Lrrn3	0.607455	0.273228	-0.883033
Klhl8	0.607205	-0.065742	-0.217949
Cenpp	0.607066	-0.123941	0.243048
Arhgap33os	0.606957	-0.791921	0
Hmgb3	0.606709	-0.12804	0.330768
Celsr1	0.606464	-0.640244	-0.389441
Lgals12	0.60586	-0.662364	-0.193655
Tnfaip3	0.605757	1.7115	-0.217381
Ccdc13	0.60573	-1.30112	1.12771
Ankdd1b	0.605714	-0.277373	0.000477745
LOC101056043	0.605007	0.144118	0.480104
Plcd4	0.604922	1.15876	0.818926
Aadac	0.604836	-0.74829	-1.19633
Tmprss2	0.604821	-0.707609	-0.51996
Itgb6	0.604511	0.0784643	-0.465402
Gm5860	0.60421	-0.357558	0.836537
Rsph3b	0.604166	0.332956	-0.416715
Gsta3	0.603604	0.0453986	-0.450183
LOC100503676	0.60324	-0.754054	0.466129
Fbxo5	0.602989	-0.105925	0.0870759
Gm14326	0.602828	0.243566	0.252351
Adam30	0.602659	0.517072	-0.141812
Dlgap1	0.602535	0.260571	0.676204
Lce1c	0.602481	-1.9054	-0.653239
Elovl2	0.60224	0.572991	-0.267588
Irs1	0.602023	0.289097	-0.561665
Aurkb	0.602018	-0.034758	0.389308
Zfp947	0.601932	-0.382582	0.263273
AI463170	0.601882	-0.285795	0.339524
Sh3bgrl2	0.601854	-0.537449	-1.57053
Spin2d	0.601675	0	0
Hmgb2	0.601207	0.0153685	0.231079
Olfr287	0.601127	-0.283013	0.546165
Id4	0.600257	-0.605203	-0.109265
Ssbp1	0.600024	0.441224	0.111344
Glrb	0.599949	-0.184815	-1.18864
Pou3f1	0.599781	-0.918665	0.522718
4930550C14Rik	0.599732	-0.489319	-0.555485
Slitrk6	0.599601	-0.986257	-1.46029
Mup4	0.599386	-0.29295	-0.665122
Tmem29	0.599386	-0.269667	-0.288468
Glb1l2	0.599186	-0.549006	-0.515916
Sh3gl2	0.598811	-1.1469	-1.03219
Zscan5b	0.598735	0	-0.273063
Hebp2	0.598275	-1.03867	-0.104749
Pxmp2	0.597614	0.0379683	1.10823
Laptm4b	0.597599	-0.133695	-0.533522
Gm14023	0.597598	-0.291296	-0.597355
Mnd1	0.597574	-0.532036	0.41219
Tfap2a	0.597521	-0.705738	-0.122242
Lpar2	0.597374	-0.905972	-0.431091
Coq10b	0.597349	0.746751	-0.535826
Pdss2	0.597324	0.20139	-0.263262
H2afz	0.597296	-0.210039	0.545585
Serf1	0.596918	0.105545	0.388364
Pilrb2	0.596913	0.000931448	-0.874666
Apoo	0.596746	0.0928312	-0.107136
Trp53i11	0.596657	-0.191752	0.246847
Pthlh	0.596311	-1.06329	0.293657
Bckdhb	0.596186	-0.200884	-0.145065
Itpka	0.596166	-0.966641	1.11025
Mir6945	0.59599	7.20465	7.27947
Eaf2	0.595924	-0.266808	0.200224
1700001G17Rik	0.595854	-0.545497	-0.147578
9430091E24Rik	0.595762	-0.27911	-0.103934
5830416I19Rik	0.595687	-0.105557	0.454215
Zfpm2	0.59561	0.351963	0.304269
Alox12	0.595574	-0.864041	-0.601311
2310015D24Rik	0.595478	0.961054	1.46005
Mdh1	0.595453	0.0801093	-0.0458117
Fmo5	0.595177	-0.0169871	-0.798858
Il1f6	0.595106	-1.92984	-3.02491
Cdc42bpg	0.594617	-0.557496	-0.0503934
Ccnb1ip1	0.594581	-0.437093	0.722997
Ssbp2	0.594554	0.0736775	-0.712375
Zfp114	0.594447	0.372924	-0.752447
2810001G20Rik	0.59429	-0.0903532	0.898737
Adssl1	0.593817	1.20515	1.77541
Aspm	0.593741	0.0679499	-0.270735
Erich1	0.593079	-0.00417524	-0.15738
9930012K11Rik	0.592899	-1.31961	-0.330407
9130227L01Rik	0.592801	0.126285	0.145213
Ndrg4	0.592482	-0.01831	-0.520085
Teddm1	0.592367	-0.268458	0.496163
Il1f5	0.592289	-1.47251	-1.32434
Ccdc154	0.591894	-0.0123365	0
Lce1h	0.591885	-2.12001	-1.87511
Mrgpra3	0.59175	0	0
Efna4	0.591674	-0.872111	0.375835
Cers4	0.591646	-0.628715	-0.309878
Gm128	0.591505	-0.216786	0.368689
Ephx2	0.591125	-0.35945	0.110444
Ppp1r14c	0.591109	-0.340045	-0.248824
Srms	0.591026	-1.31201	-0.667363
Gm6194	0.590906	0.348556	0.235239
Msrb2	0.590881	0.277762	0.611783
Gm12657	0.590789	0.436487	-0.434268
Ttr	0.590641	-0.236602	-0.0509014
Mesp2	0.59005	-0.823735	0.22867
Ccdc63	0.590042	-0.812327	-0.334855
Susd2	0.590034	-1.07947	-0.305221
Papss1	0.589775	-0.352073	-0.292114
Isl2	0.589361	-0.118759	-0.455019
Hmgn5	0.589319	-0.296975	0.328871
Gimap9	0.589314	0.151185	-0.26846
Nfib	0.589152	-0.262241	0.23169
Kcnrg	0.589074	0.672564	-1.08118
Timm8b	0.58905	-0.0920519	0.724791
Sprr2a2	0.588935	-0.801928	0
Uqcrfs1	0.588689	0.363604	0.0589259
Dppa3	0.588437	0.699547	1.11951
Tmsb15l	0.58815	1.40956	0.0491257
Aox4	0.588142	-1.31304	-0.885041
Ppfibp2	0.587094	-0.462776	-0.413155
P2ry1	0.587023	-0.343631	-0.704652
Aloxe3	0.586846	-1.35894	-0.43337
Stap1	0.586671	1.69005	-0.693319
Oard1	0.586477	0.0152605	0.280539
Fam150a	0.586365	0.5111	0
Robo2	0.585805	-0.0635735	-1.35638
Slc25a5	0.584428	-0.221643	-0.0752175
Ttc8	0.584222	0.526049	-0.82586
Taf4a	0.583992	-0.0383902	0.106613
Ntsr2	0.583345	0.826577	0.204522
A330102I10Rik	0.583279	0.12932	-0.270174
Mrpl18	0.583236	0.0144552	0.396903
Tmem216	0.58286	-0.158802	0.380308
Nusap1	0.582638	-0.0374585	-0.0416398
N28178	0.582315	-0.388681	-0.545777
Ptgr1	0.582033	-0.387102	-0.129751
Rnd1	0.581583	0.77775	0.0604281
Smyd1	0.581534	1.33444	0.452199
Igf2	0.581069	1.73132	-0.779607
BC025920	0.580687	0.062546	0.0652881
Cds1	0.580558	-0.856067	-0.673434
Lrp4	0.580445	-0.304932	-0.366796
Axin2	0.580442	-0.457261	-0.331963
Foxn3	0.580364	-0.32962	-0.762947
Krt23	0.580238	-1.48865	-0.668345
Tanc1	0.5802	-0.582924	-0.620084
Tacstd2	0.580193	-1.1563	0.0373261
Atg10	0.579948	0.301853	-0.294483
Irg1	0.579693	2.95062	-0.922768
Rab30	0.579433	-0.142023	-0.943317
Fam19a5	0.579315	-0.0818874	-0.321804
Lce1b	0.579029	-1.85711	-0.630328
Lhpp	0.578605	-0.611554	0.27805
Dgkeos	0.578064	-1.1803	1.08125
Slc6a7	0.578028	0.567178	-0.102026
Magix	0.577989	0.0447006	1.14557
Tcea3	0.577861	0.513535	1.03124
Tgm5	0.577519	-1.08909	-1.20469
Gstm7	0.577518	-0.40243	1.07701
Narf	0.577316	0.0563454	-0.657973
Gpn3	0.577236	0.0696229	0.00791721
Kcnk1	0.577138	-0.918822	-0.213737
Ptplb	0.577003	-0.157712	-0.767591
Fhdc1	0.576873	-0.889354	-0.298687
Peril	0.576782	-0.744346	0.160342
Lrrc66	0.576684	0.279314	0.143457
Nox4	0.576623	0.199464	-0.770484
2610307P16Rik	0.576353	-0.215745	0.38968
Ganc	0.576049	0.405287	-0.730054
Spata7	0.575999	0.268052	-0.01911
Stac	0.575982	-0.334518	0.285205
Zfp383	0.575922	0.45276	-0.895108
Mylip	0.575899	0.504446	-0.633153
Ly6i	0.575781	1.06268	1.83421
Tmem30b	0.574932	-0.527689	-0.870855
Ntf5	0.574685	-0.482559	0.47113
Acsm1	0.574682	-1.71054	0.453003
Shisa4	0.574005	1.11824	1.33224
Gadl1	0.573817	-0.38345	-1.93278
Kalrn	0.573484	0.149116	-0.697543
Pcgf6	0.573299	-0.0262926	-0.375675
Cutc	0.572712	0.144172	0.267477
Kctd15	0.57267	-0.800371	0.167292
Lce1e	0.572436	-2.1218	-1.28457
Neil1	0.572434	-0.17692	0.0705059
Ddr1	0.572126	-0.589602	-0.0035931
Anxa10	0.571837	0	0
Klf1	0.571639	-0.327413	0.748944
Gm10767	0.571385	0.410327	0.213688
Rab42	0.571312	0.566201	0.049205
Cnnm1	0.571139	-0.139689	-0.126112
Dusp10	0.570839	0.69612	0.0598068
Slc5a2	0.569868	0.11252	0.178519
Ppp2r3a	0.569862	0.210417	-0.735226
Gem	0.569244	1.2515	-0.870381
Npl	0.56916	-0.104701	-1.23514
Grhl3	0.568915	-1.05751	-0.541385
Ccng2	0.568907	0.0917251	-0.47617
Mccc2	0.568632	-0.228508	-0.11364
Snord55	0.568361	-0.466812	0.652814
Iqck	0.568356	0.499356	-0.655558
Asb17	0.568274	0.00427392	0.452111
Lpcat2	0.568081	0.0200315	-0.643466
Lrrc39	0.567856	0.818905	-0.168572
2700046A07Rik	0.567605	0.523039	-0.495837
Tceal5	0.567325	1.32666	0.195753
Gm7120	0.56706	0.979152	-0.435487
Mup13	0.566509	0	0
AW046200	0.566436	-0.0319119	-0.00387151
Igsf23	0.566166	0.282372	0.118593
Emc4	0.565997	0.186589	-0.107453
Gpr97	0.565917	0.452028	0.176604
Xkrx	0.565901	-1.47947	-0.873154
Mycn	0.56567	-0.587759	0.32397
Klk8	0.565658	-1.46636	-0.945224
Ankrd22	0.565254	-0.842357	-0.955121
Zfp74	0.565213	0.611557	-0.849581
2610528J11Rik	0.564948	-1.29639	0.256313
Slc9a2	0.564262	0.23426	-1.02406
9930021J03Rik	0.563895	0.0369244	-0.347998
Atp2b4	0.563757	-0.0404733	-0.893463
Tlcd1	0.563747	-1.0077	-0.247853
Dmrta2	0.563684	-0.328565	0.0488408
Itga8	0.563536	0.244791	-0.690949
Sun3	0.563483	-1.29466	-0.889075
Trim2	0.563194	-0.269817	-0.450324
Bora	0.562601	-0.137248	-0.117891
Gcm1	0.562419	-0.339782	0.620987
Cyp2ab1	0.562359	-0.67286	0.350468
Chmp4c	0.562269	-1.07477	-0.803715
Acox2	0.562234	-0.782301	-1.17341
Osbpl1a	0.562162	-0.501425	-0.946031
Fosb	0.562035	1.79922	-0.914584
Aldh3b2	0.561886	-1.22592	-0.268703
Uchl3	0.561864	-0.483391	-0.383053
Edaradd	0.561836	-0.85514	0.0137959
Zfp94	0.561744	-0.0572163	-0.147668
Sel1l2	0.561136	0.00108582	0
Melk	0.561125	-0.0613765	0.178172
Nrip3	0.561066	-0.604465	-0.830201
Ppip5k1	0.561027	-0.220159	-0.639533
Hmgn1	0.560677	-0.31891	0.030985
Sowaha	0.560549	-0.741407	-1.13132
Gm6537	0.560371	-0.783797	-0.181888
Tfdp2	0.560314	0.0492856	-0.701081
4930502E09Rik	0.560278	-0.993464	0.397291
Gypa	0.560193	-0.359331	0.124026
Tmem132c	0.559539	-0.018126	-1.02629
Recql4	0.559451	-0.292474	0.358297
Snhg1	0.559444	-0.243054	0.177034
Boll	0.559177	0.310464	0
Cdh1	0.559042	-0.876166	-0.0663827
Fhl1	0.558966	1.18801	0.0824519
Acp6	0.558911	-0.49463	0.271793
Gnat3	0.558721	0.419889	0
Etl4	0.558695	-0.076953	-0.313802
Cd109	0.558635	-0.160246	-0.87176
Klhl11	0.558551	0.105935	-1.35062
Pctp	0.558304	-0.500047	-0.664355
Nanp	0.558025	0.0563149	0.0069689
9430037G07Rik	0.557552	0.133302	-0.206116
Pawr	0.557536	-0.189211	-0.967339
Retnlg	0.557525	0.591262	-0.874045
Rhob	0.557493	0.814861	0.120734
Cpox	0.556801	-0.268755	-0.840913
Dok5	0.556398	0.39817	0.33463
Folr1	0.556028	-0.77146	-0.0629153
Mex3a	0.555986	-0.0919197	0.362229
Myot	0.555879	1.34152	1.06346
Chek2	0.555759	0.172897	-0.265577
Sult1a1	0.555732	-0.314856	0.221711
Oxnad1	0.555641	0.118877	-0.334804
Mllt3	0.555589	0.655317	-0.10708
Gm13826	0.55558	-0.337687	1.22872
Pcdhgb8	0.555516	0.0765117	1.49588
Myoz1	0.555201	1.78981	1.76396
Gipc3	0.554935	1.00518	0.401176
Gm5779	0.554664	0.769847	0.18543
Nkx2-1	0.554628	-0.244477	1.55189
Cdc25c	0.554616	-0.0842013	0.18511
Tmem45b	0.554546	-1.01846	-0.466917
4930511A02Rik	0.55453	-0.159155	-0.25629
6330410L21Rik	0.554357	0.0235691	-0.0118718
Pls1	0.553919	-0.152207	-0.476342
Fezf2	0.553202	0	-0.594408
Tuft1	0.553196	-1.01633	-0.208289
Baiap2l1	0.553096	-0.663679	-0.522941
Cyp4f17	0.552876	-0.318704	-0.48113
Lama1	0.552666	-0.141158	0.217725
Slc7a10	0.552491	0.0668564	0.877923
Cdkl5	0.552322	-0.172748	-1.00882
Sytl1	0.552284	-1.28432	0.396378
Hoxc4	0.551886	0.247399	0.118331
Ripply3	0.551484	-0.425454	0.710912
Gm14057	0.551074	0.164472	-0.314928
Serpina4-ps1	0.551066	-0.507161	-0.170271
Rnls	0.550957	0.690914	-0.352011
Gm10857	0.550911	-0.140682	0.379816
1810062G17Rik	0.550609	0.495447	-0.112761
2610528A11Rik	0.550597	-1.06682	-1.10661
Arg2	0.549472	-0.121649	-0.239858
Asph	0.549405	1.00295	-0.158824
Npm3-ps1	0.548591	-0.1289	0.803959
Trp63	0.548492	-0.583597	-0.293632
Spatc1	0.548385	0.843078	0.616257
Oip5	0.548379	0.0188024	-0.189195
Nup43	0.547732	-0.158984	-0.126291
Gm5083	0.547591	0	0
C730036E19Rik	0.547214	-0.0870609	0
9330158H04Rik	0.546828	0.142945	-0.403355
Clk1	0.546561	0.0126176	0.0873016
Bcl2a1b	0.546367	1.03048	0.932414
Zfp820	0.546309	0.0580567	-0.373665
Gata3	0.546287	-0.987591	0.0519278
Nme8	0.54622	-0.228627	0.138474
Wnt8a	0.546163	-1.75219	0.457722
9830166K06Rik	0.546122	0.581389	0.255724
Palmd	0.545609	-0.26773	-0.420875
Mpc1	0.545513	0.39486	-0.0686298
Igfals	0.545274	-0.867163	0.724874
Fam219aos	0.54463	0.32446	0.132581
Hs3st5	0.544564	-0.135181	-0.937917
Tube1	0.544483	0.0487204	-0.0101359
Dhcr7	0.544421	-0.933377	-0.0987579
Ptpn13	0.544294	-0.382323	-0.925907
Capn11	0.543795	0.143623	-0.3796
Ptma	0.543787	-0.195855	0.275847
Dapl1	0.543363	-1.17191	0.226437
Dtnb	0.543067	-0.677319	0.223783
Clk4	0.543049	0.245252	0.414215
Tex30	0.542855	0.270285	-0.384197
B230217O12Rik	0.542828	0.162177	-0.285799
Grpr	0.542723	0.00352452	-0.052337
Gm11127	0.542584	1.22013	1.66082
4930590J08Rik	0.542245	0.0818938	0.343425
Tmprss9	0.542225	0.0316055	0.569991
Taf13	0.541999	-0.314301	-0.108394
Zfp119a	0.541541	-0.348963	-0.518205
Galm	0.541523	0.479788	0.0917704
Cystm1	0.541256	0.823044	0.115841
Pnck	0.540769	0.548332	0.984493
9230102O04Rik	0.540482	-0.806865	0.00264123
Hadh	0.540375	-0.43962	0.20273
U90926	0.540302	2.10606	0
Pcbd1	0.539942	0.465087	0.26304
Fut9	0.539881	0.663142	-1.02154
Bhlhe41	0.539719	0.865067	-0.396729
Mthfd2l	0.539337	0.214996	-0.584011
Ppap2c	0.539173	-0.589162	0.134731
Dsp	0.539168	-1.1564	-0.564689
Gsdma	0.538907	-1.38308	-0.77289
Slc1a6	0.538878	-0.95808	-0.281287
Fam89a	0.538597	-1.10982	-0.309975
2310002L09Rik	0.538112	1.05792	0.696064
Kif23	0.537812	0.0169458	-0.101153
Spinkl	0.537685	0	0
Fgl1	0.537649	0.227586	-0.262232
Nefl	0.537583	0.332933	0.174402
Klf11	0.537502	0.58072	-0.255189
1700016D06Rik	0.537498	0.261187	0.426154
Rpl4	0.53749	-0.251219	0.0236906
Plxdc2	0.537435	-0.433465	-0.676657
Kera	0.537434	-0.412308	-1.4789
Rplp2-ps1	0.537353	-1.73488	-1.83006
Rab15	0.5372	-0.57558	-0.364205
Cdo1	0.536692	-0.125615	0.252574
Ccno	0.536689	0.684638	-0.261637
Syce2	0.536635	0.0370487	0.899054
Zfp811	0.536625	0.27908	0.271703
Olfr183	0.53658	0	0
Gas1	0.535835	0.270412	-0.248439
4930533B01Rik	0.535583	0	0.479152
Acyp2	0.535548	0.865018	-0.0478506
Nme7	0.535341	0.338502	-0.532484
Micalcl	0.535245	-0.71781	-0.00907921
Stradb	0.535211	0.405938	-0.0299214
Igsf1	0.535094	0.275278	-1.46862
Vdac1	0.535045	0.102787	0.0195738
Ntf3	0.534627	0.150989	0.215095
Gm10584	0.534616	-0.0318151	-0.50515
Neil3	0.534466	0.0542451	-0.318602
Cidec	0.534433	-0.201353	0.844372
Fam60a	0.53425	-0.0314845	-0.119532
Mogat1	0.534116	-0.250836	-0.28793
Pfdn4	0.533832	0.24663	0.259735
Whrn	0.533197	-0.0260727	0.27729
Ttc21a	0.532471	0.0743535	-0.270868
Pxmp4	0.53231	-0.157318	-0.373244
4921524J17Rik	0.532064	0.477058	-0.917645
Msantd3	0.531709	0.195802	0.214449
Cuzd1	0.531305	-0.217381	0.487006
Ccnl1	0.531304	0.513401	-0.143297
Pitpnm3	0.531162	-0.726589	0.129818
Pafah2	0.530955	-0.64069	-0.195556
Nrbp2	0.530609	-0.365127	0.554941
Scarna6	0.530411	3.31392	2.58277
Serpinb3d	0.530387	-0.279471	0
Gm10640	0.530175	-0.0357141	-1.34242
Zfp454	0.529973	0.582094	-0.389072
Cyp26a1	0.529967	0.182403	0.187248
Tmem218	0.529876	-0.230418	-0.130336
Zbtb20	0.529835	0.271392	0.358647
Vsig10	0.529782	-0.211849	-0.390042
Ivl	0.529713	-1.8308	-0.868118
Elmo3	0.529109	-0.690025	-0.102356
Fam120aos	0.529079	0.157725	-0.241688
Exd2	0.528698	0.0522917	-0.653829
Asb12	0.528353	1.52527	1.43732
Zfp760	0.527996	0.165163	-0.250796
Gm14403	0.527608	-0.0684381	-0.134136
Ptp4a1	0.527597	0.105313	0.0145441
9430069I07Rik	0.527573	0.664439	-1.75945
Ces2c	0.527269	0.13896	-0.339465
Gm11992	0.527113	-1.28987	-1.62822
Ppid	0.526648	0.000789594	-0.113295
Cyp4f41-ps	0.526549	-0.812938	1.75729
Dst	0.526468	-0.626569	-0.485837
Impa2	0.525893	-0.185575	0.50684
Dsc3	0.525815	-0.654061	-1.27442
Cth	0.525805	-0.721337	-1.10123
Sytl4	0.525403	0.245103	-0.585681
Arsk	0.525211	0.43229	-0.462737
9430083A17Rik	0.525198	-1.03835	-0.0169412
Lzts1	0.525083	-0.273759	-2.06566
Zcchc8	0.524944	0.154738	-0.159056
Cdca8	0.524889	-0.302315	0.630733
Phkg1	0.524742	1.063	1.1726
Fzd10	0.524381	-0.733779	-0.29668
Atg9b	0.524161	-1.00485	-0.54481
Tbce	0.524134	0.226023	-0.574792
Muc15	0.5241	-0.427174	-2.43769
Bcmo1	0.523933	-0.994256	0.394248
Pgbd1	0.523872	-0.1344	-0.619844
Mrps31	0.523768	0.186339	-0.012702
Gm5477	0.523628	-1.31513	-0.67009
Srrm3	0.523513	-0.36244	0.201808
Dhrs7c	0.523269	1.50722	2.40729
Scgb1a1	0.522919	-0.19913	0.116872
Smtnl1	0.5229	1.70993	1.96249
BC018473	0.522753	0.149568	0.471168
Zfp239	0.522657	0.39806	-0.257786
Gadd45b	0.52238	0.532127	0.240632
Tmem150cos	0.522379	0.58949	-0.424302
2810417H13Rik	0.522336	-0.345287	0.373
Fmo6	0.522334	0.164287	0.330146
Tmem158	0.522293	-1.27431	0.00987246
Zfp953	0.521959	0.00219661	-0.266387
Wdr55	0.521783	-0.0466535	0.240713
Plekhh1	0.521426	0.376542	-1.53792
Tmprss13	0.521384	-1.27525	-0.662985
Atp1b3	0.521095	-0.111308	-0.0441362
Prom2	0.520866	-1.07979	-0.551599
Acsl1	0.520864	-0.211274	-0.590121
Omg	0.52085	0.638593	-0.371791
Gm4890	0.520527	0.0703835	-0.129247
Cxcr4	0.520488	1.34117	0.27458
Gng5	0.519981	0.0459544	0.446007
Myh2	0.519836	0.0814696	0.593187
Mir686	0.519828	0.120753	-0.0539727
Adam4	0.519785	0.395184	-0.470716
B4galnt3	0.519785	-0.528984	-1.73264
Bmp7	0.519572	-0.821104	0.0272893
1700001K23Rik	0.519477	0.836728	0
Fam169a	0.519396	-0.0182616	0.11913
Spc25	0.519222	-0.236802	0.388176
Hepacam2	0.519091	-0.543271	0.248202
Sult2a1	0.518951	0	0
Gsto1	0.518652	-0.68594	-0.00587428
Dfna5	0.518582	0.543447	-0.245257
Sox7	0.518571	-0.662422	-0.800227
Ndufaf2	0.518515	0.138925	0.389271
Slain1	0.518331	-0.609601	-1.32455
Nutf2-ps1	0.518087	0.0647214	0.374074
Dnase1l2	0.517923	-1.73242	-1.5564
Pbx3	0.517793	0.293598	-0.671888
Rps7	0.517717	-0.0873713	0.201417
Clstn3	0.517624	-0.887207	-0.0728474
Wnt11	0.517581	-0.368388	0.241863
Lrrcc1	0.51751	0.291429	-0.587355
Drc1	0.517402	-1.10076	0.451673
Rab44	0.517229	-0.113821	0.057245
Eef1a1	0.51705	-0.0333859	-0.229673
Arl4a	0.516916	-0.496617	-0.672906
Sec14l3	0.516484	-0.108926	-0.0127009
Tdp2	0.516429	0.0563781	-0.143364
Rnaseh2b	0.516328	0.261066	0.087951
Ccdc69	0.516228	0.502347	0.447654
1700001O22Rik	0.51618	-0.621931	0.0987249
Ccdc27	0.515837	-0.21975	0.969206
Cep70	0.515777	-0.127029	-0.0980103
Stfa3	0.515741	-1.27719	-1.70226
Srd5a1	0.515587	-0.680154	-0.523193
Pcid2	0.515256	0.0132485	-0.270691
Ccdc11	0.515246	0.831657	0.728439
Pole	0.515221	-0.179266	0.247131
LOC100505025	0.514793	0.525094	-0.365002
AU022754	0.514722	-0.0160816	-0.817476
Mb21d2	0.514703	-0.3833	-0.320267
Cox20	0.51448	0.0481546	0.441495
Nkain2	0.513754	0.150681	-1.16814
Ndp	0.513448	-0.63035	-0.0240414
Cables1	0.513349	-0.186419	0.471961
Bpnt1	0.513296	0.149833	-0.47134
BC049635	0.513235	-0.422483	0
Sc4mol	0.513123	-0.619375	-0.57687
Psca	0.513002	-1.85968	-1.65269
Krt32	0.512926	-1.47294	-0.929661
Cdkal1	0.512658	0.175173	-0.777837
Afap1l2	0.512562	-0.53993	-0.407795
1700001K19Rik	0.512433	0.319164	0
Bccip	0.512352	-0.038508	0.0145578
Mrgbp	0.51183	0.276141	-0.179603
Klhl41	0.511261	1.26709	0.11322
Klk7	0.510932	-1.23701	-0.687161
Them4	0.510848	-0.292625	-0.727008
Arhgap20os	0.510771	0.00048267	-0.653166
Fgfbp1	0.510555	-1.31427	-0.0109898
9330159F19Rik	0.510464	0.564073	-0.415128
Ankrd29	0.510452	-0.0487459	-0.640463
Siah1a	0.510402	0.0719861	-0.337582
Acad9	0.510363	-0.738297	-0.373426
Myoz3	0.510152	0.959819	1.76828
1110032F04Rik	0.51006	0.771899	-0.529737
Gm6531	0.509884	0.407237	0.737058
Atp1b2	0.509812	1.66247	1.06805
Gm5434	0.509586	-0.138504	-0.28171
Smoc1	0.509535	-0.409242	0.669536
Slc25a17	0.509411	-0.278664	-0.596844
Cep112	0.509395	0.385538	0.0733233
Tmem163	0.50922	-0.194336	-1.40288
E330034G19Rik	0.509047	-0.0764835	0.248378
Ift20	0.508897	-0.163238	-0.206176
Fabp5	0.508564	-1.21033	-0.0812259
Toe1	0.508546	0.0074652	-0.160983
Dynll2	0.508505	0.110188	0.32558
Gm2694	0.508196	0.482662	0.553993
Fbxo33	0.507943	0.355858	-0.137474
Plet1	0.50739	-0.407458	-0.871561
Taf1d	0.507336	0.072239	0.926063
Oma1	0.507266	0.298329	-0.241891
Bag2	0.506979	-0.102537	-0.669573
Tra2a	0.50694	-0.0363797	-0.175994
Prkag3	0.506826	0.76312	0.189519
Zfp532	0.506683	-0.0199441	-0.313605
Slc16a7	0.506664	-0.0888129	-0.782665
Trim30b	0.506636	0.93192	-0.439541
Pacrg	0.506232	0.663515	0.404397
Hpx	0.506035	0.0780805	0.154452
Ermn	0.505956	0.0564805	-0.0780892
1190007I07Rik	0.505842	-0.0338505	1.4055
Camsap3	0.505538	-0.98359	0.0908619
E030024N20Rik	0.505534	-0.472992	0.275942
4933427G17Rik	0.505291	0.233103	-0.785293
Rorb	0.505213	-0.317304	0.516389
Gm16062	0.505103	-0.0311003	0.562566
4732491K20Rik	0.504983	-0.162729	-0.605406
Pcf11	0.50483	0.129829	-0.567607
Hpd	0.504784	0	0.447872
Slc34a2	0.504669	-1.31468	-1.35602
Snrpn	0.504652	0.188387	0.405118
Tmprss11a	0.504633	-1.64594	-0.464304
Fam83c	0.504476	-0.585319	-2.18305
Ap4s1	0.504292	-0.000705803	0.264682
Cdca7l	0.504232	-0.0312766	-0.139602
Fabp2	0.504141	0.513153	-0.563607
Cd3g	0.504061	-0.919074	-0.543808
5830416P10Rik	0.50401	0.200457	-0.457034
0610009B22Rik	0.503974	-0.137497	-0.14379
Trp53tg5	0.503281	0	0.252092
Dhrs7	0.503248	-0.194626	-0.266728
Zfp647	0.502994	0.0931363	0.124413
Vstm5	0.502597	-0.677076	-0.680907
Lrrn4	0.502532	0.0881178	0
Lrr1	0.502241	-0.174216	0.0623582
Wsb1	0.502105	0.712761	-0.352498
1700124L16Rik	0.501848	-0.598282	0.81199
1810014B01Rik	0.501831	0.265896	0.125843
Fam13a	0.501795	0.604986	-1.01395
2010107G12Rik	0.501789	-1.09398	-0.0295334
Rasd1	0.501757	0.214236	0.630357
Exosc3	0.501731	0.112326	0.470875
Ptger3	0.501375	-0.283879	0.333177
Cpe	0.50115	-0.142405	-0.527744
BC021891	0.501138	-0.0733382	0.105041
Vamp1	0.501081	0.19009	0.104332
Gdf9	0.500985	0.261529	-0.189097
Lrrc28	0.500112	-1.05385	-0.880972
Spag4	0.500043	-0.0347091	0.0817176
BC052040	0.499976	0.0339486	-0.541614
Jag2	0.499739	-0.274841	0.151649
Zfp266	0.499644	-0.456581	-1.04563
Myoz2	0.499573	0.94732	0.361725
Gata6	0.499395	-0.0414967	-0.896918
Ankmy2	0.499355	0.0806981	-0.0127537
Fahd1	0.499199	-0.195625	0.156148
Pnpla5	0.499168	-0.611199	-0.701541
Ppara	0.498961	-0.429924	-0.541755
Prdm6	0.498686	-0.252173	0.330248
Gstt3	0.498245	-0.0629934	0.112011
Cenph	0.49753	-0.281968	0.58038
Idh3b	0.497278	0.27144	-0.0488551
Insm2	0.497185	-0.494224	0.251558
2310069G16Rik	0.496902	-1.22617	-0.0611718
Gas5	0.496624	-0.0202681	0.421343
Cpa1	0.496401	0.411137	0.230244
Nfia	0.496336	-0.0614351	-0.102493
Tppp	0.496203	-0.216996	-0.916765
4930453N24Rik	0.496026	0.0896169	-0.022645
Ugt1a9	0.495918	-1.41369e-05	0.359702
Crnn	0.495677	-1.53649	-1.19164
Ormdl3	0.495639	-0.323784	0.17376
Gm5127	0.494991	0.299819	0.0427499
Psma1	0.49484	0.106326	-0.189701
5430403N17Rik	0.494814	-0.757008	-0.666207
Sctr	0.49473	0.45154	0.767544
Purg	0.494647	0.0937796	-0.203623
Rnf112	0.494552	-0.666911	-0.753367
Meis1	0.494543	-0.052864	-0.460804
Zfp566	0.494401	-0.124856	0.474128
Pdf	0.494221	0.112337	0.0790196
Mtbp	0.493651	0.079713	-0.10413
Ttc23	0.493505	-0.19829	0.0595361
Cenpn	0.493145	-0.101303	0.330339
4930414N06Rik	0.492875	1.0403	-0.635168
Lpar3	0.492735	-0.63803	-0.380895
Postn	0.492637	0.722886	-1.23089
1700018B08Rik	0.491911	0	-0.637035
Tm6sf2	0.491083	-0.434653	-0.757682
Napepld	0.491063	-0.0954708	-0.745999
A530013C23Rik	0.490954	0.837282	1.06547
Nkapl	0.490811	-0.454824	0.581065
Smc4	0.490716	-0.0281268	-0.0736251
Lce1i	0.490419	-2.11593	-1.11436
Gm6525	0.490377	-0.871695	1.15584
C330022C24Rik	0.490256	-1.35389	-0.0986113
Pard6g	0.49012	-0.753422	-0.530441
Igbp1	0.490005	-0.170763	0.0778527
Aknad1	0.489765	-0.979923	-0.139526
Spryd7	0.48973	-0.360901	-0.917478
Tnfaip6	0.489324	2.26161	-1.07911
Anxa8	0.489313	-0.893904	-0.792416
Eif2a	0.488881	0.338147	-0.679401
Acad11	0.488634	-0.235067	-0.583173
Hephl1	0.488627	-0.932858	-1.76006
Larp1b	0.488614	-0.366274	0.149586
Dcun1d2	0.488547	0.142555	-0.251327
Sec22a	0.488414	0.0385199	-0.473305
Smyd3	0.488318	-0.0625863	-0.503183
Atp4a	0.488298	-0.382073	-0.360029
S1pr5	0.488084	-1.13193	-0.471178
Actr6	0.487872	0.372524	-0.418701
Zfp963	0.487515	0.337702	-0.389728
Kif20a	0.487446	0.158547	0.218589
Hmcn1	0.487353	0.0376493	-0.652277
Rrm1	0.48734	0.0569312	-0.146238
Sgpp1	0.487318	-0.611732	-0.587853
Xlr3c	0.487311	-1.66362	-0.311079
Lrtm2	0.487245	0.797549	0.267239
Lctl	0.487242	0.0226127	0.685561
Slbp	0.487208	0.104172	0.33158
Mlip	0.486848	0.595923	0.32327
Gpr81	0.486834	0.202461	0.02248
Smpx	0.486678	0.890885	0.724555
Gga2	0.48664	0.419397	-0.189837
Gm216	0.486422	0.314023	0.369786
Nudt2	0.486099	-0.0230137	0.448256
Tgm3	0.48558	-1.49552	-1.07583
Gm4532	0.485554	-0.356055	1.46993
D330050G23Rik	0.485537	0.471848	-0.18226
1700096K18Rik	0.485462	-0.0923982	-0.548476
Parp2	0.485296	-0.0474553	0.129105
Gsg1l	0.484988	-0.594441	-0.36642
Ska2	0.484869	0.363255	-0.380343
Clcf1	0.484806	-0.0477835	0.37673
Atl1	0.484801	0.515175	-0.442985
Bcl11b	0.484504	-0.552518	-0.618923
Otx2	0.484384	-0.219227	0.201323
A530016L24Rik	0.484367	-0.178612	0.250372
Cdc25b	0.484278	-0.384265	0.257974
Ccnb1	0.483252	-0.191459	-0.189826
Dctd	0.483108	-0.113467	-0.029683
Kif15	0.483069	-0.122488	0.040655
Rpl12	0.483065	-0.303552	0.527962
Gabrd	0.482734	1.62585	-0.694709
Gan	0.482687	-0.854669	-1.23758
Raet1a	0.482309	0.524023	-0.931378
Fabp3	0.482254	1.54166	1.37086
Toporsos	0.481784	0.0866657	0.677196
Gls2	0.481489	-0.396803	0.697683
Snora64	0.48142	-0.223302	1.32102
4930562C15Rik	0.481236	-0.140949	-0.479127
Gm20337	0.481223	-0.239091	1.95965
Serpinb3c	0.481217	-0.96896	-0.519484
Rad52	0.48121	-0.103301	0.038014
Abhd12b	0.48119	-1.193	-1.15829
2410004B18Rik	0.481072	0.0839631	0.634786
F930015N05Rik	0.481019	0.0774637	-0.272441
Rassf6	0.480811	-0.631186	-0.546023
4931414P19Rik	0.480753	-0.279214	0.35989
Rnf152	0.480712	-0.80792	-0.362804
Sugct	0.480586	0.565555	0.332922
Lyn	0.480431	0.738891	-1.25934
Arhgef4	0.48039	-0.815511	-0.0406534
Palb2	0.480138	0.303769	0.342185
4930419G24Rik	0.4798	0	0
Xylb	0.479713	0.107168	-0.167069
Dgat2	0.479574	-0.890394	-0.282145
AA474331	0.479564	0.979174	-1.52275
Car6	0.479438	-0.966775	-0.540436
Cgref1	0.479422	-0.546559	-0.638504
Ormdl1	0.479336	-0.366098	-1.0272
4933402P03Rik	0.479329	0	0
Apobec2	0.479115	1.42272	2.25973
A730082K24Rik	0.479093	0.241077	-0.120302
Lonrf1	0.479024	0.09847	-0.385619
Nfs1	0.478994	-0.0761264	-0.0688311
Entpd5	0.478767	-0.152527	-0.762125
2310007B03Rik	0.478724	-1.49994	-0.580049
BC030499	0.478481	-0.385843	0.277132
2900056M20Rik	0.478402	0.22411	-0.150799
1700007K09Rik	0.478399	0.289796	0.308088
Nxpe2	0.478302	-0.00965468	0.519371
Bex1	0.478004	0.714923	0.603179
Csad	0.477982	-0.156978	0.130308
Sumo1	0.477912	0.124705	-0.267153
Prl8a1	0.477836	0	0
Wdr35	0.477587	0.20848	-0.535336
Slc7a6	0.47756	0.29462	-0.755098
Ybx2	0.47755	-0.785939	1.46095
1110001A16Rik	0.477451	0.199489	0.261426
Gabra2	0.477412	-0.201934	-0.0559676
Ptk6	0.477357	-1.31988	-1.71987
Ppm1d	0.477123	-0.319394	-0.407207
Sh2d4a	0.476737	-0.7816	-0.477037
Mgst1	0.476716	-0.116686	-0.0304698
Gde1	0.476585	0.304547	-0.354074
Galnt18	0.476566	-0.307937	0.0226973
1810012K16Rik	0.476354	1.01656	0
1810022K09Rik	0.47618	-0.00797532	0.2369
Wdr47	0.476104	-0.137531	-0.945146
Gucy1a2	0.476068	0.155414	0.0725598
Mc1r	0.475939	-0.851593	0.298599
Pkp1	0.475895	-1.11435	-0.774997
Wdr78	0.475634	-0.335517	-0.191617
Mrps36	0.47561	0.16824	0.284744
Masp2	0.475507	0.0456873	3.72892
Tshz1	0.475468	-0.207747	-0.00618306
Sdr42e1	0.475348	-1.13267	-0.519144
Ces4a	0.47491	-0.926611	-1.27863
Slc25a26	0.474904	-0.0944005	-0.0571238
Arid3c	0.474393	-0.565078	-0.356252
Ankrd6	0.474252	0.428249	-0.519022
Gm15421	0.473995	-0.822124	1.0186
Osgepl1	0.473805	0.0670371	-0.434516
Mettl10	0.473578	0.280776	0.242388
Sumo2	0.473556	0.111585	-0.207985
Exph5	0.473534	-0.89688	-1.58583
Cct2	0.473523	0.0123358	-0.197026
Ppp2r2c	0.473276	-0.662039	-1.15408
Dusp8	0.47311	0.0299097	-0.216929
[truncated: 21,942 more rows]

## Sheet: GO.day2
Category	Term	Count	%	PValue	Genes	List Total	Pop Hits	Pop Total	Fold Enrichment	Bonferroni	Benjamini	FDR
GOTERM_BP_FAT	GO:0006323~DNA packaging	8	2.22841	0.000210071	HIST2H2AA2, HIST1H2BA, HIST1H2AC, HIST1H4K, HIST2H2AB, HIST1H4F, PRM1, HIST1H3D, HIST1H4C, HIST1H3E, HIST3H2BA, HIST1H3H, HIST1H3I	164	101	13588	6.56267	0.206175	0.206175	0.335371
GOTERM_BP_FAT	GO:0006334~nucleosome assembly	7	1.94986	0.000238247	HIST1H2BA, HIST2H2AA2, HIST1H2AC, HIST2H2AB, HIST1H4K, HIST1H4F, HIST1H4C, HIST1H3D, HIST1H3E, HIST3H2BA, HIST1H3H, HIST1H3I	164	73	13588	7.94487	0.230385	0.122723	0.380272
GOTERM_BP_FAT	GO:0031497~chromatin assembly	7	1.94986	0.000276317	HIST1H2BA, HIST2H2AA2, HIST1H2AC, HIST2H2AB, HIST1H4K, HIST1H4F, HIST1H4C, HIST1H3D, HIST1H3E, HIST3H2BA, HIST1H3H, HIST1H3I	164	75	13588	7.73301	0.261928	0.0962822	0.440911
GOTERM_BP_FAT	GO:0034728~nucleosome organization	7	1.94986	0.000297062	HIST1H2BA, HIST2H2AA2, HIST1H2AC, HIST2H2AB, HIST1H4K, HIST1H4F, HIST1H4C, HIST1H3D, HIST1H3E, HIST3H2BA, HIST1H3H, HIST1H3I	164	76	13588	7.63126	0.27857	0.078387	0.473939
GOTERM_BP_FAT	GO:0065004~protein-DNA complex assembly	7	1.94986	0.000297062	HIST1H2BA, HIST2H2AA2, HIST1H2AC, HIST2H2AB, HIST1H4K, HIST1H4F, HIST1H4C, HIST1H3D, HIST1H3E, HIST3H2BA, HIST1H3H, HIST1H3I	164	76	13588	7.63126	0.27857	0.078387	0.473939
GOTERM_BP_FAT	GO:0006333~chromatin assembly or disassembly	7	1.94986	0.00199027	HIST1H2BA, HIST2H2AA2, HIST1H2AC, HIST2H2AB, HIST1H4K, HIST1H4F, HIST1H4C, HIST1H3D, HIST1H3E, HIST3H2BA, HIST1H3H, HIST1H3I	164	109	13588	5.32088	0.888026	0.354608	3.13536
GOTERM_BP_FAT	GO:0007156~homophilic cell adhesion	7	1.94986	0.00284266	PCDHGA12, FREM2, PCDHGA9, PCDHGA7, CDHR5, PCDHGA4, PCDHGB5, PCDHGA1	164	117	13588	4.95706	0.956218	0.406325	4.44978
GOTERM_BP_FAT	GO:0016337~cell-cell adhesion	9	2.50696	0.00763624	PCDHGA12, DAB1, FREM2, PCDHGA9, PCDHGA7, CDHR5, PCDHGA4, CLDN23, PCDHGB5, PCDHGA1	164	236	13588	3.15967	0.999781	0.699855	11.5356
GOTERM_BP_FAT	GO:0006955~immune response	13	3.62117	0.0113013	CCL1, CSF2, H2-L, H2-M2, IL1F10, PRG2, TAC4, FCAMR, TRAT1, CCL20, OAS1D, OAS1E, IL2	164	471	13588	2.28683	0.999996	0.790148	16.6176
GOTERM_BP_FAT	GO:0034622~cellular macromolecular complex assembly	8	2.22841	0.0158018	WNT2, HIST1H2BA, HIST2H2AA2, HIST1H2AC, HIST2H2AB, HIST1H4K, HIST1H4F, HIST1H4C, HIST1H3D, HIST1H3E, HIST3H2BA, HIST1H3H, HIST1H3I	164	217	13588	3.05451	1	0.85701	22.4839
GOTERM_BP_FAT	GO:0030855~epithelial cell differentiation	6	1.67131	0.0162598	FGFR2, POU2F3, JUN, DLX5, SPRR4, SCEL	164	123	13588	4.04164	1	0.834972	23.0587
GOTERM_BP_FAT	GO:0060429~epithelium development	9	2.50696	0.0165524	FGFR2, CRYGS, FREM2, POU2F3, ALDH1A3, JUN, DLX5, SPRR4, SCEL	164	271	13588	2.7516	1	0.811296	23.4238
GOTERM_BP_FAT	GO:0006820~anion transport	6	1.67131	0.0201636	WNT2, SLC1A2, CLCA2, CLCA1, CLCA5, SLC4A9	164	130	13588	3.82402	1	0.845185	27.7983
GOTERM_BP_FAT	GO:0006094~gluconeogenesis	3	0.835655	0.0235872	ATF3, ACN9, PCK1	164	20	13588	12.428	1	0.867068	31.7281
GOTERM_BP_FAT	GO:0034621~cellular macromolecular complex subunit organization	8	2.22841	0.0283657	WNT2, HIST1H2BA, HIST2H2AA2, HIST1H2AC, HIST2H2AB, HIST1H4K, HIST1H4F, HIST1H4C, HIST1H3D, HIST1H3E, HIST3H2BA, HIST1H3H, HIST1H3I	164	245	13588	2.70543	1	0.895534	36.8791
GOTERM_BP_FAT	GO:0045944~positive regulation of transcription from RNA polymerase II promoter	10	2.78552	0.0287269	WNT10B, EGR2, LMX1B, POU2F3, JUN, RXRG, NR4A2, CREB3L4, FOSL1, IL2	164	358	13588	2.31435	1	0.88182	37.2532
GOTERM_BP_FAT	GO:0006357~regulation of transcription from RNA polymerase II promoter	14	3.89972	0.0342634	IRX4, NPAS1, WNT10B, EGR2, GSC, LMX1B, JUN, POU2F3, NR4A2, RXRG, CREB3L4, PER3, FOSL1, IL2	164	616	13588	1.88304	1	0.908803	42.7344
GOTERM_BP_FAT	GO:0007423~sensory organ development	8	2.22841	0.0354104	FGFR2, CRYGS, GSC, LMX1B, HOXC13, ALDH1A3, DLX5, FOXE3	164	257	13588	2.5791	1	0.902771	43.8123
GOTERM_BP_FAT	GO:0006090~pyruvate metabolic process	3	0.835655	0.0358221	ATF3, ACN9, PCK1	164	25	13588	9.94244	1	0.892178	44.1945
GOTERM_BP_FAT	GO:0019319~hexose biosynthetic process	3	0.835655	0.0358221	ATF3, ACN9, PCK1	164	25	13588	9.94244	1	0.892178	44.1945
GOTERM_BP_FAT	GO:0006821~chloride transport	4	1.11421	0.036765	WNT2, CLCA2, CLCA1, CLCA5	164	61	13588	5.43303	1	0.885439	45.0608
GOTERM_BP_FAT	GO:0003013~circulatory system process	5	1.39276	0.0445552	WNT2, ADRB3, GUCA2B, TAC4, MAP2K6	164	111	13588	3.73215	1	0.918286	51.7506
GOTERM_BP_FAT	GO:0008015~blood circulation	5	1.39276	0.0445552	WNT2, ADRB3, GUCA2B, TAC4, MAP2K6	164	111	13588	3.73215	1	0.918286	51.7506
GOTERM_BP_FAT	GO:0033209~tumor necrosis factor-mediated signaling pathway	2	0.557103	0.0471321	KRT18, KRT8	164	4	13588	41.4268	1	0.92007	53.7898
GOTERM_BP_FAT	GO:0019748~secondary metabolic process	4	1.11421	0.0499811	DCT, SLC45A2, ALDH1A3, ADH7	164	69	13588	4.80311	1	0.922799	55.9502
GOTERM_BP_FAT	GO:0065003~macromolecular complex assembly	9	2.50696	0.0510775	HIST2H2AA2, HIST1H2BA, HIST1H2AC, H2-L, HIST1H4K, WNT2, HIST2H2AB, HIST1H4F, HIST1H3D, HIST1H4C, HIST1H3E, HIST3H2BA, HIST1H3H, HIST1H3I	164	338	13588	2.20616	1	0.918337	56.7561
GOTERM_BP_FAT	GO:0001764~neuron migration	4	1.11421	0.0517754	WNT2, DAB1, LMX1B, NR4A2	164	70	13588	4.73449	1	0.912355	57.2619
GOTERM_BP_FAT	GO:0046364~monosaccharide biosynthetic process	3	0.835655	0.0530059	ATF3, ACN9, PCK1	164	31	13588	8.0181	1	0.908751	58.14
GOTERM_BP_FAT	GO:0050679~positive regulation of epithelial cell proliferation	3	0.835655	0.0530059	FGFR2, DLX5, FOXE3	164	31	13588	8.0181	1	0.908751	58.14
GOTERM_BP_FAT	GO:0051276~chromosome organization	10	2.78552	0.0546048	HIST2H2AA2, HIST1H2BA, HIST1H2AC, HIST1H4K, HSPA1B, HIST2H2AB, EYA2, HIST1H4F, PRM1, HIST1H3D, HIST1H4C, HIST1H3E, HIST3H2BA, HIST1H3H, HIST1H3I	164	404	13588	2.05083	1	0.906847	59.256
GOTERM_BP_FAT	GO:0008284~positive regulation of cell proliferation	8	2.22841	0.0552624	FGFR2, CSF2, DLX5, PRRT1, CTF2, FGF3, FOXE3, IL2	164	284	13588	2.33391	1	0.901128	59.7068
GOTERM_BP_FAT	GO:0007610~behavior	10	2.78552	0.0552954	CCL1, NPAS1, GRM4, SLC1A2, EGR2, CCL20, ROBO1, NR4A2, NHLH2, RASD2	164	405	13588	2.04577	1	0.892757	59.7293
GOTERM_BP_FAT	GO:0048532~anatomical structure arrangement	2	0.557103	0.058566	EGR2, DAB1	164	5	13588	33.1415	1	0.898439	61.9016
GOTERM_BP_FAT	GO:0045893~positive regulation of transcription, DNA-dependent	10	2.78552	0.0632692	WNT10B, EGR2, LMX1B, POU2F3, JUN, RXRG, NR4A2, CREB3L4, FOSL1, IL2	164	416	13588	1.99167	1	0.908766	64.8336
GOTERM_BP_FAT	GO:0051254~positive regulation of RNA metabolic process	10	2.78552	0.065565	WNT10B, EGR2, LMX1B, POU2F3, JUN, RXRG, NR4A2, CREB3L4, FOSL1, IL2	164	419	13588	1.97741	1	0.909652	66.1868
GOTERM_BP_FAT	GO:0010628~positive regulation of gene expression	11	3.06407	0.0693794	CSF2, WNT10B, EGR2, LMX1B, POU2F3, JUN, RXRG, NR4A2, CREB3L4, FOSL1, IL2	164	488	13588	1.8676	1	0.915368	68.3275
GOTERM_BP_FAT	GO:0009719~response to endogenous stimulus	6	1.67131	0.0707802	WNT2, SLC1A2, EGR2, SERPINA3H, UGT1A5, NR4A2	164	184	13588	2.70175	1	0.913254	69.0812
GOTERM_BP_FAT	GO:0046165~alcohol biosynthetic process	3	0.835655	0.0724952	ATF3, ACN9, PCK1	164	37	13588	6.71786	1	0.91219	69.9812
GOTERM_BP_FAT	GO:0015985~energy coupled proton transport, down electrochemical gradient	3	0.835655	0.0724952	ATP6V0C, ATP6V1C2, ATP6V1B1	164	37	13588	6.71786	1	0.91219	69.9812
GOTERM_BP_FAT	GO:0015986~ATP synthesis coupled proton transport	3	0.835655	0.0724952	ATP6V0C, ATP6V1C2, ATP6V1B1	164	37	13588	6.71786	1	0.91219	69.9812
GOTERM_BP_FAT	GO:0043933~macromolecular complex subunit organization	9	2.50696	0.0747884	HIST2H2AA2, HIST1H2BA, HIST1H2AC, H2-L, HIST1H4K, WNT2, HIST2H2AB, HIST1H4F, HIST1H3D, HIST1H4C, HIST1H3E, HIST3H2BA, HIST1H3H, HIST1H3I	164	367	13588	2.03183	1	0.91291	71.1462
GOTERM_BP_FAT	GO:0015698~inorganic anion transport	4	1.11421	0.077821	WNT2, CLCA2, CLCA1, CLCA5	164	83	13588	3.99295	1	0.915689	72.6219
GOTERM_BP_FAT	GO:0006325~chromatin organization	8	2.22841	0.0852615	HIST1H2BA, HIST2H2AA2, HIST1H2AC, HIST2H2AB, HIST1H4K, EYA2, HIST1H4F, HIST1H4C, HIST1H3D, HIST1H3E, HIST3H2BA, HIST1H3H, HIST1H3I	164	315	13588	2.10422	1	0.929138	75.9482
GOTERM_BP_FAT	GO:0006811~ion transport	14	3.89972	0.0864312	CLCA2, CLCA1, CACNG7, CLCA5, ATP6V1B1, KCNK4, ATP6V0C, WNT2, ATP6V1C2, SLC1A2, KCNN2, SLC4A9, TRPV6, GABRP	164	712	13588	1.62914	1	0.926786	76.4353
GOTERM_BP_FAT	GO:0042493~response to drug	4	1.11421	0.0891026	WNT2, SLC1A2, JUN, UGT1A5	164	88	13588	3.76608	1	0.927911	77.5133
GOTERM_BP_FAT	GO:0034220~ion transmembrane transport	3	0.835655	0.0902063	ATP6V0C, ATP6V1C2, ATP6V1B1	164	42	13588	5.91812	1	0.925534	77.945

## Sheet: GO.day6
Category	Term	Count	%	PValue	Genes	List Total	Pop Hits	Pop Total	Fold Enrichment	Bonferroni	Benjamini	FDR
GOTERM_BP_FAT	GO:0006955~immune response	102	12.304	3.82335e-48	TLR1, TLR2, TNFSF14, TLR4, TNFSF13, CXCL11, TLR7, IL10, TLR8, TLR9, CXCL10, CLEC4E, OASL2, OASL1, GBP10, IL1B, FAS, CLEC4D, MX1, MX2, GBP5, H2-L, NCF1, GBP9, EOMES, CLEC4N, LAT2, PPBP, CCR5, LILRB4, CD300LF, OAS1A, GBP3, OAS1G, CLEC5A, CD300LB, CD300LD, CCL3, IFIH1, CCL2, ENPP1, CCL9, OAS3, SP110, OAS2, CCL4, FTH1, CCL7, CCL6, LIF, SLC11A1, GP49A, FCER1G, DHX58, CFB, IL1RL1, TNFRSF13B, TLR13, IL1…	524	471	13588	5.6157	8.51842e-45	8.51842e-45	6.65641e-45
GOTERM_BP_FAT	GO:0006952~defense response	76	9.16767	4.22907e-28	RARRES2, TLR1, TLR2, TLR4, CXCL11, TLR7, IL10, TLR8, TLR9, CXCL10, HAMP, TICAM2, IL1B, NOS2, MX1, MX2, NFKBIZ, IL18RAP, C5AR1, H2-L, NGP, NCF1, CAMP, SAA3, IFI47, NLRP3, CCR5, F2, CTSG, PTAFR, CXCL1, DEFB47, IFIH1, CCL3, TNF, CCL2, CXCL5, NFKBID, FGR, CCR1, CXCL3, CXCL2, RSAD2, ITGB2, SP110, NLRP1B, CCL4, CCL7, SLC11A1, TNFRSF1B, DEFB7, MEFV, FCER1G, THBS1, DHX58, PTPRC, LYZ2, IL6, IRGM1, LYZ1, L…	524	448	13588	4.39906	9.42237e-25	4.71119e-25	7.36277e-25
GOTERM_BP_FAT	GO:0009611~response to wounding	59	7.11701	8.19769e-22	TLR1, TLR2, TLR4, CXCL11, TLR7, TLR8, TLR9, CXCL10, PAX7, PROZ, TICAM2, IL1B, NOS2, NFKBIZ, F10, MYH1, GATM, NCF1, SAA3, F7, NLRP3, PLAUR, CCR5, F2, CTSB, PTAFR, LCP1, CXCL1, CCL3, TNF, CCL2, NFKBID, CXCL5, CCR1, CXCL3, CXCL2, PF4, ITGB2, TRIM72, CCL4, CCL7, SLC11A1, TNFRSF1B, MEFV, THBS1, IL6, LIPA, PLEK, CFB, TLR13, FCGR1, CD180, FCGR3, CCL11, CCL12, CLEC7A, TREML1, HDAC9, CD14	524	347	13588	4.40907	1.82644e-18	6.08815e-19	1.42721e-18
GOTERM_BP_FAT	GO:0006954~inflammatory response	46	5.54885	2.61286e-20	CXCL1, CCL3, TNF, CCL2, NFKBID, CXCL5, CCR1, CXCL3, TLR1, CXCL2, TLR2, TLR4, ITGB2, CXCL11, TLR7, CCL4, TLR8, CCL7, TLR9, CXCL10, SLC11A1, TNFRSF1B, MEFV, TICAM2, IL1B, NOS2, THBS1, NFKBIZ, IL6, LIPA, CFB, NCF1, TLR13, SAA3, NLRP3, FCGR1, CD180, FCGR3, CCL11, CCL12, CCR5, F2, CLEC7A, HDAC9, CD14, PTAFR	524	225	13588	5.30151	5.82144e-17	1.45536e-17	4.54896e-17
GOTERM_BP_FAT	GO:0042330~taxis	31	3.73945	5.19715e-18	C3AR1, CCL3, CCL2, CXCL5, CCR1, CXCL3, CXCL2, FPR1, CCL9, CXCR1, PF4, ITGB2, FPR2, CXCL11, CCL4, ITGAM, CCL7, CCL6, CXCL10, DOCK2, RAC2, CSF3R, IL1B, FCER1G, CYR61, C5AR1, FCGR3, CCL17, CCL11, CCL12, PTAFR	524	109	13588	7.37496	1.15793e-14	2.31585e-15	9.04819e-15
GOTERM_BP_FAT	GO:0006935~chemotaxis	31	3.73945	5.19715e-18	C3AR1, CCL3, CCL2, CXCL5, CCR1, CXCL3, CXCL2, FPR1, CCL9, CXCR1, PF4, ITGB2, FPR2, CXCL11, CCL4, ITGAM, CCL7, CCL6, CXCL10, DOCK2, RAC2, CSF3R, IL1B, FCER1G, CYR61, C5AR1, FCGR3, CCL17, CCL11, CCL12, PTAFR	524	109	13588	7.37496	1.15793e-14	2.31585e-15	9.04819e-15
GOTERM_BP_FAT	GO:0001775~cell activation	37	4.46321	4.26649e-12	CSF2, TNF, TLR1, KLRK1, PTPN22, PF4, ITGB2, TLR4, TAC4, IL7R, ITGAM, CD48, SLC11A1, DOCK2, ITGAX, CXCR4, POU2F2, FCER1G, FAS, EGR1, FYB, PTPRC, IKZF1, PLEK, PIK3CD, EOMES, MYO1F, WAS, VAV1, FCGR3, BCL2A1D, LAT2, F2, TREML1, HDAC9, LCP1, LCP2	524	246	13588	3.90024	9.50571e-09	1.58428e-09	7.42789e-09
GOTERM_BP_FAT	GO:0009617~response to bacterium	29	3.49819	9.06643e-12	DEFB47, TNF, FGR, TLR1, TLR2, BDKRB1, TLR4, SP110, IL10, SLC11A1, DEFB7, HAMP, FCER1G, IL1B, NOS2, IRG1, LYZ2, LYZ1, C5AR1, NGP, NCF1, HCK, CAMP, MYO1F, FCGR1, CCR5, CD14, CTSG, PTAFR	524	157	13588	4.78986	2.02e-08	2.88571e-09	1.57845e-08
GOTERM_BP_FAT	GO:0007626~locomotory behavior	35	4.22195	3.79839e-11	C3AR1, CCL3, CCL2, CXCL5, CCR1, CXCL3, UCHL1, CXCL2, FPR1, CCL9, CXCR1, PF4, ITGB2, FPR2, CXCL11, CCL4, ITGAM, CCL7, CCL6, CXCL10, DOCK2, RAC2, CSF3R, IL1B, FCER1G, PITX3, CYR61, C5AR1, NR4A2, ATP1A3, FCGR3, CCL17, CCL11, CCL12, PTAFR	524	239	13588	3.79747	8.4628e-08	1.05785e-08	6.61295e-08
GOTERM_BP_FAT	GO:0045321~leukocyte activation	32	3.86007	3.21007e-10	CSF2, TLR1, KLRK1, PTPN22, ITGB2, TLR4, TAC4, IL7R, ITGAM, CD48, SLC11A1, DOCK2, ITGAX, CXCR4, POU2F2, FCER1G, FAS, EGR1, FYB, PTPRC, IKZF1, PIK3CD, EOMES, MYO1F, WAS, VAV1, FCGR3, BCL2A1D, LAT2, HDAC9, LCP1, LCP2	524	219	13588	3.78905	7.15203e-07	7.9467e-08	5.5887e-07
GOTERM_BP_FAT	GO:0001817~regulation of cytokine production	25	3.01568	5.65297e-10	TNF, TLR1, KLRK1, TLR2, TLR4, TLR7, TLR8, IL10, TLR9, SLC11A1, RAET1D, HMOX1, RNF128, TICAM2, IL1B, FCER1G, SRGN, CLEC2I, IL6, NLRP3, FCGR3, DDX58, CD83, CLEC7A, CD14	524	139	13588	4.6639	1.25948e-06	1.25948e-07	9.84176e-07
GOTERM_BP_FAT	GO:0045087~innate immune response	22	2.6538	5.97075e-10	IFIH1, IRGM1, IL18RAP, CFB, IL1RL1, TLR13, TLR1, TLR2, TLR4, SP110, TLR7, FCGR1, TLR8, CD180, TLR9, DDX58, SLC11A1, TICAM2, CLEC7A, MX1, MX2, DHX58	524	107	13588	5.33167	1.33028e-06	1.20935e-07	1.0395e-06
GOTERM_BP_FAT	GO:0042742~defense response to bacterium	22	2.6538	7.15056e-10	DEFB47, LYZ2, LYZ1, C5AR1, TNF, FGR, NGP, NCF1, HCK, CAMP, TLR2, MYO1F, TLR4, FCGR1, IL10, SLC11A1, DEFB7, CCR5, HAMP, FCER1G, NOS2, CTSG	524	108	13588	5.2823	1.59314e-06	1.32762e-07	1.24491e-06
GOTERM_BP_FAT	GO:0007610~behavior	43	5.18697	4.65736e-09	C3AR1, CCL3, CCL2, HELT, CXCL5, CCR1, CXCL3, UCHL1, CXCL2, FPR1, CCL9, CXCR1, ITGB2, PF4, FPR2, CXCL11, CCL4, ITGAM, CCL7, CCL6, CXCL10, TAL2, AGTR2, DOCK2, RAC2, CSF3R, IL1B, FCER1G, LHX8, PITX3, CYR61, EGR1, C5AR1, EPM2A, NR4A2, ATP1A3, NR4A3, FCGR3, CCL17, OSM, CCL11, CCL12, PTAFR	524	405	13588	2.7532	1.03765e-05	7.98199e-07	8.10841e-06
GOTERM_BP_FAT	GO:0009615~response to virus	17	2.05066	2.35828e-08	PTPRC, IFIH1, RSAD2, NLRP3, TLR7, TLR8, TLR9, LCN2, DDX58, PLSCR1, KLRA9, ISG15, IFI27L2A, IRF7, OAS1A, MX1, MX2	524	76	13588	5.80042	5.25412e-05	3.75303e-06	4.10575e-05
GOTERM_BP_FAT	GO:0060326~cell chemotaxis	11	1.3269	3.06134e-08	C5AR1, CXCL3, CCR1, CXCL2, FCER1G, IL1B, CSF3R, PF4, ITGB2, ITGAM, FCGR3	524	27	13588	10.5646	6.82044e-05	4.54711e-06	5.32977e-05
GOTERM_BP_FAT	GO:0030595~leukocyte chemotaxis	11	1.3269	3.06134e-08	C5AR1, CXCL3, CCR1, CXCL2, FCER1G, IL1B, CSF3R, PF4, ITGB2, ITGAM, FCGR3	524	27	13588	10.5646	6.82044e-05	4.54711e-06	5.32977e-05
GOTERM_BP_FAT	GO:0002252~immune effector process	21	2.53317	6.76543e-08	PTPRC, NCF1, CFB, MYO1F, RSAD2, TNFSF13, NLRP3, IL7R, TAC4, FCGR1, TLR7, TLR8, FCGR3, SLC11A1, LAT2, IRF7, POU2F2, FCER1G, FAS, PTX3, CTSG	524	126	13588	4.32188	0.000150722	9.42082e-06	0.000117785
GOTERM_BP_FAT	GO:0030593~neutrophil chemotaxis	9	1.08565	8.17071e-08	C5AR1, CXCL3, CXCL2, FCER1G, IL1B, CSF3R, ITGB2, ITGAM, FCGR3	524	17	13588	13.7283	0.000182027	1.07084e-05	0.000142251
GOTERM_BP_FAT	GO:0002684~positive regulation of immune system process	26	3.13631	3.63128e-07	KLRK1, TLR2, PTPN22, TNFSF14, TNFSF13, TLR4, IL7R, TLR8, SLC11A1, RAET1D, FCER1G, IL2RG, SH2B2, THBS1, CLEC2I, PTPRC, IL6, IKZF1, CFB, FCGR1, FCGR3, GM614, CD83, LAT2, BCL2A1D, IL12A, CLEC7A	524	206	13588	3.27288	0.000808721	4.49461e-05	0.0006322
GOTERM_BP_FAT	GO:0050900~leukocyte migration	12	1.44753	4.6452e-07	TNF, C5AR1, CXCL3, CCR1, CXCL2, FCER1G, IL1B, CSF3R, PF4, ITGB2, ITGAM, FCGR3	524	43	13588	7.23664	0.00103441	5.44696e-05	0.000808721
GOTERM_BP_FAT	GO:0002274~myeloid leukocyte activation	11	1.3269	5.04399e-07	FYB, CSF2, SLC11A1, LAT2, TLR1, MYO1F, FCER1G, TLR4, TAC4, LCP2, FCGR3	524	35	13588	8.14984	0.00112317	5.61885e-05	0.000878151
GOTERM_BP_FAT	GO:0001819~positive regulation of cytokine production	14	1.68878	5.16402e-07	TNF, KLRK1, TLR2, TLR4, NLRP3, TLR7, DDX58, SLC11A1, CD83, RAET1D, FCER1G, IL1B, CLEC7A, CD14	524	62	13588	5.85545	0.00114988	5.47863e-05	0.000899047
GOTERM_BP_FAT	GO:0050830~defense response to Gram-positive bacterium	9	1.08565	1.34275e-06	LYZ2, LYZ1, C5AR1, FGR, NCF1, HCK, TLR2, MYO1F, CTSG	524	23	13588	10.147	0.00298719	0.000135975	0.0023377
GOTERM_BP_FAT	GO:0042110~T cell activation	18	2.17129	2.05973e-06	EGR1, PTPRC, IKZF1, EOMES, PTPN22, ITGB2, IL7R, VAV1, WAS, ITGAM, CD48, SLC11A1, DOCK2, BCL2A1D, ITGAX, CXCR4, FAS, LCP1	524	116	13588	4.02382	0.00457858	0.000199506	0.00358592
GOTERM_BP_FAT	GO:0050865~regulation of cell activation	21	2.53317	2.28045e-06	PTPRC, IL6, PLEK, NFKBID, IKZF1, TNFRSF13B, TNFSF14, TNFSF13, TLR4, IL7R, IL10, GM614, CD83, RAET1D, CDKN2A, HMOX1, CD274, IL12A, FCER1G, IL2RG, FAS, CLEC2I	524	156	13588	3.49075	0.00506797	0.00021168	0.00397017
GOTERM_BP_FAT	GO:0046649~lymphocyte activation	23	2.77443	4.36202e-06	EGR1, PTPRC, IKZF1, PIK3CD, KLRK1, EOMES, PTPN22, ITGB2, IL7R, WAS, VAV1, ITGAM, CD48, SLC11A1, DOCK2, BCL2A1D, LAT2, ITGAX, CXCR4, POU2F2, FAS, HDAC9, LCP1	524	191	13588	3.12262	0.00967152	0.000388668	0.00759396
GOTERM_BP_FAT	GO:0002694~regulation of leukocyte activation	20	2.41255	7.20457e-06	PTPRC, IL6, NFKBID, IKZF1, TNFRSF13B, TNFSF14, TNFSF13, TLR4, IL7R, IL10, GM614, CD83, RAET1D, CDKN2A, HMOX1, CD274, IL12A, FCER1G, IL2RG, FAS, CLEC2I	524	154	13588	3.3677	0.0159237	0.000617188	0.0125423
GOTERM_BP_FAT	GO:0048584~positive regulation of response to stimulus	22	2.6538	9.82066e-06	PTPRC, TNF, CFB, TLR2, KLRK1, PTPN22, TNFSF13, TLR4, FCGR1, TLR8, FCGR3, SLC11A1, RAET1D, BCL2A1D, LAT2, CDKN2A, FCER1G, IL1B, SH2B2, CLEC7A, THBS1, CLEC2I	524	186	13588	3.06714	0.0216429	0.000810062	0.0170963
GOTERM_BP_FAT	GO:0045576~mast cell activation	7	0.844391	1.1753e-05	FYB, LAT2, FCER1G, TLR4, TAC4, LCP2, FCGR3	524	15	13588	12.1013	0.0258459	0.00093477	0.0204599
GOTERM_BP_FAT	GO:0051240~positive regulation of multicellular organismal process	20	2.41255	1.64338e-05	TNF, IKZF1, TLR2, KLRK1, TLR4, SMTNL1, NLRP3, TAC4, TLR7, TPM1, DDX58, RAET1D, SLC11A1, CD83, CDKN2A, ATP2A1, FCER1G, IL1B, CLEC7A, CD14	524	163	13588	3.18175	0.0359526	0.00126178	0.0286073
GOTERM_BP_FAT	GO:0050766~positive regulation of phagocytosis	8	0.965018	1.72179e-05	SIRPB1A, SLC11A1, FCER1G, CLEC7A, PTX3, SIRPA, FCGR1, FCGR3	524	23	13588	9.01958	0.0376354	0.00127791	0.029972
GOTERM_BP_FAT	GO:0050829~defense response to Gram-negative bacterium	6	0.723764	1.77877e-05	SLC11A1, LYZ2, LYZ1, CAMP, TLR4, NOS2	524	10	13588	15.5588	0.0388562	0.00127761	0.0309637
GOTERM_BP_FAT	GO:0050778~positive regulation of immune response	18	2.17129	1.82569e-05	PTPRC, CFB, TLR2, KLRK1, PTPN22, TNFSF13, TLR4, FCGR1, TLR8, FCGR3, SLC11A1, RAET1D, BCL2A1D, LAT2, FCER1G, SH2B2, CLEC7A, CLEC2I	524	136	13588	3.43208	0.0398606	0.00127034	0.0317804
GOTERM_BP_FAT	GO:0002429~immune response-activating cell surface receptor signaling pathway	10	1.20627	2.01539e-05	PTPRC, BCL2A1D, LAT2, TLR2, KLRK1, PTPN22, FCER1G, SH2B2, CLEC7A, CLEC2I	524	41	13588	6.32471	0.0439102	0.00135978	0.035082
GOTERM_BP_FAT	GO:0002444~myeloid leukocyte mediated immunity	7	0.844391	2.72079e-05	LAT2, NCF1, MYO1F, TAC4, FCGR1, CTSG, FCGR3	524	17	13588	10.6776	0.0588192	0.00178135	0.0473581
GOTERM_BP_FAT	GO:0050764~regulation of phagocytosis	8	0.965018	3.15714e-05	SIRPB1A, SLC11A1, FCER1G, CLEC7A, PTX3, SIRPA, FCGR1, FCGR3	524	25	13588	8.29802	0.0679252	0.00200776	0.0549513
GOTERM_BP_FAT	GO:0002443~leukocyte mediated immunity	14	1.68878	3.38008e-05	NCF1, CFB, MYO1F, TNFSF13, TAC4, FCGR1, FCGR3, SLC11A1, LAT2, IRF7, POU2F2, FCER1G, FAS, CTSG	524	89	13588	4.07908	0.0725435	0.00208974	0.0588305
GOTERM_BP_FAT	GO:0002768~immune response-regulating cell surface receptor signaling pathway	10	1.20627	3.67959e-05	PTPRC, BCL2A1D, LAT2, TLR2, KLRK1, PTPN22, FCER1G, SH2B2, CLEC7A, CLEC2I	524	44	13588	5.89348	0.0787123	0.0022133	0.0640421
GOTERM_BP_FAT	GO:0051249~regulation of lymphocyte activation	18	2.17129	3.85703e-05	PTPRC, IL6, NFKBID, IKZF1, TNFRSF13B, TNFSF14, TNFSF13, TLR4, IL7R, IL10, GM614, CD83, RAET1D, CDKN2A, CD274, IL12A, IL2RG, FAS, CLEC2I	524	144	13588	3.24141	0.0823474	0.00225893	0.0671293
GOTERM_BP_FAT	GO:0045428~regulation of nitric oxide biosynthetic process	7	0.844391	5.5848e-05	RAET1D, GLA, TLR2, KLRK1, TLR4, ITGB2, PTX3	524	19	13588	9.55364	0.117002	0.0031855	0.0971863
GOTERM_BP_FAT	GO:0002757~immune response-activating signal transduction	10	1.20627	7.59061e-05	PTPRC, BCL2A1D, LAT2, TLR2, KLRK1, PTPN22, FCER1G, SH2B2, CLEC7A, CLEC2I	524	48	13588	5.40235	0.155597	0.0042192	0.132069
GOTERM_BP_FAT	GO:0002237~response to molecule of bacterial origin	10	1.20627	8.9858e-05	SLC11A1, C5AR1, TLR1, TLR2, IL1B, TLR4, BDKRB1, IRG1, PTAFR, CD14	524	49	13588	5.2921	0.181443	0.00487133	0.156327
GOTERM_BP_FAT	GO:0006909~phagocytosis	10	1.20627	8.9858e-05	SLC11A1, CD36, HCK, FCER1G, CLEC7A, PTX3, SIRPA, VAV1, FCGR1, FCGR3	524	49	13588	5.2921	0.181443	0.00487133	0.156327
GOTERM_BP_FAT	GO:0007155~cell adhesion	41	4.94572	0.00012801	OLFM4, MYBPC2, ATP1B2, MYBPC3, ITGB2, LY9, ITGAM, CD97, VCAM1, PCDHGB1, LGALS3BP, ITGAX, KLRA9, CD93, CTGF, ITGB7, CD22, CSF3R, THBS1, ANGPTL3, GPNMB, ADAM8, CYR61, THBS4, KLRA2, SPP1, PTPRC, PLEK, PDPN, SELL, MYF5, SIRPA, CD84, TNFAIP6, SIGLEC1, CASS4, CD36, CLDN2, MADCAM1, CLEC7A, PARVB	524	561	13588	1.89516	0.248154	0.00676803	0.22263
GOTERM_BP_FAT	GO:0022610~biological adhesion	41	4.94572	0.000132057	OLFM4, MYBPC2, ATP1B2, MYBPC3, ITGB2, LY9, ITGAM, CD97, VCAM1, PCDHGB1, LGALS3BP, ITGAX, KLRA9, CD93, CTGF, ITGB7, CD22, CSF3R, THBS1, ANGPTL3, GPNMB, ADAM8, CYR61, THBS4, KLRA2, SPP1, PTPRC, PLEK, PDPN, SELL, MYF5, SIRPA, CD84, TNFAIP6, SIGLEC1, CASS4, CD36, CLDN2, MADCAM1, CLEC7A, PARVB	524	562	13588	1.89179	0.254904	0.00681949	0.229661
GOTERM_BP_FAT	GO:0002764~immune response-regulating signal transduction	10	1.20627	0.000145233	PTPRC, BCL2A1D, LAT2, TLR2, KLRK1, PTPN22, FCER1G, SH2B2, CLEC7A, CLEC2I	524	52	13588	4.98679	0.276462	0.00732763	0.252548
GOTERM_BP_FAT	GO:0007517~muscle organ development	19	2.29192	0.000152303	SRPK3, ACTC1, ACTA1, MYF5, TIPARP, MYLPF, KY, SIX4, SMTNL1, TRIM72, TPM1, TNNI1, LIF, XIRP1, PAX7, DOK7, VGLL2, JPH1, PITX2	524	176	13588	2.7994	0.287772	0.0075129	0.264827
GOTERM_BP_FAT	GO:0045429~positive regulation of nitric oxide biosynthetic process	6	0.723764	0.000180547	RAET1D, TLR2, KLRK1, TLR4, ITGB2, PTX3	524	15	13588	10.3725	0.331217	0.00870743	0.313866
GOTERM_BP_FAT	GO:0045807~positive regulation of endocytosis	8	0.965018	0.000261548	SIRPB1A, SLC11A1, FCER1G, CLEC7A, PTX3, SIRPA, FCGR1, FCGR3	524	34	13588	6.10148	0.44167	0.0123236	0.454377
GOTERM_BP_FAT	GO:0002521~leukocyte differentiation	16	1.93004	0.000374605	CSF3, EGR1, CSF2, PTPRC, TNF, IKZF1, EOMES, PTPN22, IL7R, VAV1, DOCK2, BCL2A1D, POU2F2, CD300LF, FAS, HDAC9	524	142	13588	2.92184	0.566028	0.0172408	0.650183
GOTERM_BP_FAT	GO:0002253~activation of immune response	12	1.44753	0.000443179	PTPRC, BCL2A1D, LAT2, CFB, TLR2, KLRK1, PTPN22, FCER1G, TLR4, SH2B2, CLEC7A, CLEC2I	524	86	13588	3.61832	0.627539	0.0199538	0.768772
GOTERM_BP_FAT	GO:0009891~positive regulation of biosynthetic process	39	4.70446	0.000449054	TNF, TLR1, TLR2, KLRK1, ITGB2, TLR4, TLR7, WT1, TLR8, IL10, TLR9, LIF, FOS, RAET1D, SLC11A1, POU2F2, ABRA, IL1B, PTX3, FOSL1, PITX2, EGR1, IL6, IKZF1, CEBPD, MYF5, NR4A2, FGF23, NR4A1, SIX4, NR4A3, ABCG1, FCGR3, OSM, JUN, CSRNP1, VGLL2, MAFA, KLF2	524	557	13588	1.81566	0.632385	0.0198154	0.778926
GOTERM_BP_FAT	GO:0032755~positive regulation of interleukin-6 production	6	0.723764	0.00046802	TNF, TLR2, FCER1G, IL1B, TLR4, TLR7	524	18	13588	8.64377	0.647602	0.0202431	0.811697
GOTERM_BP_FAT	GO:0032680~regulation of tumor necrosis factor production	7	0.844391	0.000468695	TLR1, TLR2, FCER1G, TLR4, CLEC7A, CD14, FCGR3	524	27	13588	6.72293	0.648131	0.0198861	0.812863
GOTERM_BP_FAT	GO:0051048~negative regulation of secretion	7	0.844391	0.000468695	OSM, LIF, IL6, HMOX1, IL1B, FGF23, SRGN	524	27	13588	6.72293	0.648131	0.0198861	0.812863
GOTERM_BP_FAT	GO:0050867~positive regulation of cell activation	13	1.56815	0.000491467	PTPRC, IL6, IKZF1, PLEK, TNFSF14, TLR4, TNFSF13, IL7R, GM614, RAET1D, CD83, IL12A, FCER1G, IL2RG	524	101	13588	3.33769	0.665547	0.0204532	0.852198
GOTERM_BP_FAT	GO:0002697~regulation of immune effector process	12	1.44753	0.000541098	DDX58, PTPRC, RAET1D, TNF, HMOX1, SH2D1B2, KLRK1, FCER1G, TNFSF13, IL7R, FCGR1, FCGR3	524	88	13588	3.53609	0.700575	0.0220838	0.937876
GOTERM_BP_FAT	GO:0048534~hemopoietic or lymphoid organ development	24	2.89505	0.000551585	CSF3, EGR1, PTPRC, CSF2, TNF, IKZF1, STAP1, CCR1, TIPARP, EOMES, PTPN22, SIX4, IL7R, VAV1, MLF1, PLSCR1, DOCK2, BCL2A1D, ANK1, TNFRSF11A, POU2F2, CD300LF, FAS, HDAC9	524	281	13588	2.21477	0.707494	0.0221024	0.95597
GOTERM_BP_FAT	GO:0051050~positive regulation of transport	15	1.80941	0.000558293	TNF, TNFSF14, PFKM, TAC4, NLRP3, FCGR1, SIRPA, FCGR3, SIRPB1A, KCNN4, SLC11A1, FCER1G, CLEC7A, PTX3, AKT3	524	132	13588	2.94674	0.711836	0.0219733	0.967544
GOTERM_BP_FAT	GO:0042098~T cell proliferation	7	0.844391	0.000577338	PTPRC, SLC11A1, DOCK2, ITGAX, CXCR4, ITGB2, ITGAM	524	28	13588	6.48282	0.723814	0.0223205	1.00039
GOTERM_BP_FAT	GO:0030097~hemopoiesis	22	2.6538	0.000714138	CSF3, EGR1, PTPRC, CSF2, TNF, IKZF1, STAP1, CCR1, TIPARP, EOMES, PTPN22, IL7R, VAV1, MLF1, PLSCR1, DOCK2, BCL2A1D, ANK1, POU2F2, CD300LF, FAS, HDAC9	524	251	13588	2.27286	0.796414	0.0270694	1.23605
GOTERM_BP_FAT	GO:0042035~regulation of cytokine biosynthetic process	10	1.20627	0.000722284	IL6, RNF128, TLR1, IL1B, TLR4, TLR7, TLR8, TLR9, CLEC2I, FCGR3	524	64	13588	4.05177	0.800078	0.0269164	1.25006
GOTERM_BP_FAT	GO:0060537~muscle tissue development	15	1.80941	0.000753388	SRPK3, ACTC1, ACTA1, MYF5, TIPARP, MYLPF, KY, SIX4, TPM1, TNNI1, XIRP1, PAX7, DOK7, VGLL2, PITX2	524	136	13588	2.86007	0.813473	0.0275984	1.30356
GOTERM_BP_FAT	GO:0006006~glucose metabolic process	15	1.80941	0.00100325	TNF, PHKG1, EPM2A, PGAM2, IGF2, PFKM, FBP2, PGM2, PPP1R3C, ATF3, PYGM, HK3, GYG, ENO2, ENO3	524	140	13588	2.77835	0.893153	0.0359977	1.73234
GOTERM_BP_FAT	GO:0046651~lymphocyte proliferation	8	0.965018	0.00100529	PTPRC, SLC11A1, DOCK2, ITGAX, CXCR4, ITGB2, IL7R, ITGAM	524	42	13588	4.93929	0.893639	0.0354985	1.73584
GOTERM_BP_FAT	GO:0003012~muscle system process	10	1.20627	0.00101273	MYBPC2, MYOM2, MYH1, MYBPC1, MYBPC3, MYH4, ACTN2, TRIM72, TPM1, MYH8	524	67	13588	3.87034	0.895388	0.0351988	1.74857
GOTERM_BP_FAT	GO:0051046~regulation of secretion	14	1.68878	0.00104584	IL6, TNF, FGF23, PFKM, TAC4, NLRP3, LIF, OSM, KCNN4, HMOX1, FCER1G, IL1B, CAMK2A, SRGN	524	125	13588	2.90431	0.902835	0.0357718	1.80525
GOTERM_BP_FAT	GO:0002520~immune system development	24	2.89505	0.00106926	CSF3, EGR1, PTPRC, CSF2, TNF, IKZF1, STAP1, CCR1, TIPARP, EOMES, PTPN22, SIX4, IL7R, VAV1, MLF1, PLSCR1, DOCK2, BCL2A1D, ANK1, TNFRSF11A, POU2F2, CD300LF, FAS, HDAC9	524	295	13588	2.10966	0.907781	0.0360063	1.84533
GOTERM_BP_FAT	GO:0070661~leukocyte proliferation	8	0.965018	0.00116161	PTPRC, SLC11A1, DOCK2, ITGAX, CXCR4, ITGB2, IL7R, ITGAM	524	43	13588	4.82443	0.924947	0.038476	2.00318
GOTERM_BP_FAT	GO:0032943~mononuclear cell proliferation	8	0.965018	0.00116161	PTPRC, SLC11A1, DOCK2, ITGAX, CXCR4, ITGB2, IL7R, ITGAM	524	43	13588	4.82443	0.924947	0.038476	2.00318
GOTERM_BP_FAT	GO:0014706~striated muscle tissue development	14	1.68878	0.0012118	SRPK3, ACTC1, ACTA1, MYF5, MYLPF, KY, SIX4, TPM1, TNNI1, XIRP1, PAX7, DOK7, VGLL2, PITX2	524	127	13588	2.85857	0.932896	0.0395191	2.08888
GOTERM_BP_FAT	GO:0032675~regulation of interleukin-6 production	7	0.844391	0.00121882	TNF, TLR1, TLR2, FCER1G, IL1B, TLR4, TLR7	524	32	13588	5.67247	0.933939	0.0391707	2.10086
GOTERM_BP_FAT	GO:0042060~wound healing	13	1.56815	0.00124354	SLC11A1, F10, PLEK, GATM, MYH1, PAX7, F2, PROZ, PF4, F7, TREML1, TRIM72, PLAUR	524	112	13588	3.00988	0.937484	0.0393823	2.14305
GOTERM_BP_FAT	GO:0019221~cytokine-mediated signaling pathway	9	1.08565	0.00127336	IL6, TNF, CCL2, CSF2RB2, IL1B, IIGP1, CSF2RB, PF4, SH2B2	524	56	13588	4.16753	0.941507	0.0397437	2.19389
GOTERM_BP_FAT	GO:0060341~regulation of cellular localization	16	1.93004	0.00138831	IL6, TNF, TNFSF14, FGF23, PFKM, NLRP3, LIF, OSM, KCNN4, CDKN2A, HMOX1, FCER1G, IL1B, CAMK2A, LCP1, SRGN	524	161	13588	2.57702	0.954738	0.0426591	2.38969
GOTERM_BP_FAT	GO:0002703~regulation of leukocyte mediated immunity	10	1.20627	0.00139128	PTPRC, RAET1D, HMOX1, SH2D1B2, KLRK1, FCER1G, TNFSF13, IL7R, FCGR1, FCGR3	524	70	13588	3.70447	0.955038	0.0421676	2.39476
GOTERM_BP_FAT	GO:0031328~positive regulation of cellular biosynthetic process	37	4.46321	0.0014081	TNF, TLR1, TLR2, KLRK1, ITGB2, TLR4, TLR7, WT1, TLR8, TLR9, LIF, FOS, RAET1D, SLC11A1, POU2F2, ABRA, IL1B, PTX3, FOSL1, PITX2, EGR1, IL6, IKZF1, CEBPD, MYF5, NR4A2, FGF23, NR4A1, SIX4, NR4A3, FCGR3, OSM, JUN, CSRNP1, VGLL2, MAFA, KLF2	524	552	13588	1.73815	0.956694	0.0420947	2.42338
GOTERM_BP_FAT	GO:0008283~cell proliferation	21	2.53317	0.00142967	PTPRC, IL6, LIPA, TNF, CFB, PDPN, ESRRB, NCF1, UCHL1, ZEB2, ITGB2, IL7R, ITGAM, SLC11A1, HHEX, DOCK2, TNFRSF1B, ITGAX, CXCR4, GBX2, IL1B	524	247	13588	2.20469	0.958729	0.042161	2.46006
GOTERM_BP_FAT	GO:0031349~positive regulation of defense response	9	1.08565	0.00143237	RAET1D, TLR2, KLRK1, FCER1G, TLR4, CLEC7A, FCGR1, TLR8, FCGR3	524	57	13588	4.09442	0.958976	0.0416875	2.46465
GOTERM_BP_FAT	GO:0002696~positive regulation of leukocyte activation	12	1.44753	0.00145856	GM614, CD83, PTPRC, RAET1D, IL6, IKZF1, IL12A, FCER1G, TNFSF14, TNFSF13, TLR4, IL2RG, IL7R	524	99	13588	3.14319	0.961305	0.0418875	2.50917
GOTERM_BP_FAT	GO:0032648~regulation of interferon-beta production	5	0.603136	0.00159584	DDX58, TLR4, TLR7, TLR8, TLR9	524	14	13588	9.26118	0.971515	0.0451611	2.74226
GOTERM_BP_FAT	GO:0045619~regulation of lymphocyte differentiation	9	1.08565	0.00160674	GM614, CD83, PTPRC, IL6, CDKN2A, IKZF1, NFKBID, IL2RG, FAS, IL7R	524	58	13588	4.02382	0.972199	0.044893	2.76074
GOTERM_BP_FAT	GO:0048514~blood vessel morphogenesis	18	2.17129	0.00168988	PTPRJ, TIPARP, MMP19, TBX4, TNFSF13, WT1, JUNB, VEGFC, CXCR4, CTGF, HMOX1, GBX2, IL1B, NOS2, ANGPTL3, TNFAIP2, CYR61, PITX2	524	198	13588	2.35739	0.976907	0.0465795	2.90162
GOTERM_BP_FAT	GO:0042127~regulation of cell proliferation	36	4.34258	0.00169395	CSF2, APOBEC1, CCL2, TNF, PTGS2, IFITM3, MMP7, TNFSF13, TLR4, SLFN1, FTH1, IL10, CXCL10, SLFN2, LIF, PRL2C4, CDKN2A, RAC2, HMOX1, SERPINE1, PDGFC, NOS2, ASPH, PITX2, CLEC2I, PTPRC, IL6, PTGER2, TNFRSF13B, HHEX, VEGFC, TCFL5, XIRP1, JUN, CD274, IL12A	524	538	13588	1.73518	0.977116	0.0461192	2.90852
GOTERM_BP_FAT	GO:0007519~skeletal muscle tissue development	10	1.20627	0.00170154	SRPK3, ACTA1, PAX7, MYF5, DOK7, MYLPF, VGLL2, KY, SIX4, PITX2	524	72	13588	3.60157	0.9775	0.0457624	2.92136
GOTERM_BP_FAT	GO:0051051~negative regulation of transport	10	1.20627	0.00170154	OSM, LIF, IL6, TNF, HMOX1, IL1B, FGF23, SH2B2, NLRP3, SRGN	524	72	13588	3.60157	0.9775	0.0457624	2.92136
GOTERM_BP_FAT	GO:0045088~regulation of innate immune response	8	0.965018	0.00174697	RAET1D, SH2D1B2, TLR2, KLRK1, MYO1F, TLR4, CLEC7A, TLR8	524	46	13588	4.50979	0.97967	0.0463972	2.99826
GOTERM_BP_FAT	GO:0045359~positive regulation of interferon-beta biosynthetic process	4	0.482509	0.00176707	TLR4, TLR7, TLR8, TLR9	524	7	13588	14.8179	0.980562	0.0463668	3.03225
GOTERM_BP_FAT	GO:0045357~regulation of interferon-beta biosynthetic process	4	0.482509	0.00176707	TLR4, TLR7, TLR8, TLR9	524	7	13588	14.8179	0.980562	0.0463668	3.03225
GOTERM_BP_FAT	GO:0032647~regulation of interferon-alpha production	4	0.482509	0.00176707	DDX58, TLR7, TLR8, TLR9	524	7	13588	14.8179	0.980562	0.0463668	3.03225
GOTERM_BP_FAT	GO:0031214~biomineral formation	7	0.844391	0.00198013	ENPP1, GLA, PTGS2, GPNMB, BGLAP2, SRGN, SPP1	524	35	13588	5.18626	0.987919	0.0512145	3.39194
GOTERM_BP_FAT	GO:0043410~positive regulation of MAPKKK cascade	8	0.965018	0.00198592	OSM, LIF, PTPRC, IL6, TNF, IL1B, FGF23, TLR4	524	47	13588	4.41384	0.988074	0.0507719	3.4017
GOTERM_BP_FAT	GO:0006936~muscle contraction	9	1.08565	0.00200569	MYBPC2, MYOM2, MYH1, MYBPC1, MYBPC3, MYH4, ACTN2, TPM1, MYH8	524	60	13588	3.88969	0.988589	0.050684	3.43501
GOTERM_BP_FAT	GO:0060538~skeletal muscle organ development	10	1.20627	0.00206489	SRPK3, ACTA1, PAX7, MYF5, DOK7, MYLPF, VGLL2, KY, SIX4, PITX2	524	74	13588	3.50423	0.990002	0.0515581	3.53468
GOTERM_BP_FAT	GO:0006911~phagocytosis, engulfment	5	0.603136	0.00211049	FCER1G, CLEC7A, SIRPA, FCGR1, FCGR3	524	15	13588	8.64377	0.990969	0.0520848	3.6114
GOTERM_BP_FAT	GO:0051607~defense response to virus	5	0.603136	0.00211049	PTPRC, RSAD2, NLRP3, TLR7, TLR8	524	15	13588	8.64377	0.990969	0.0520848	3.6114
GOTERM_BP_FAT	GO:0032479~regulation of type I interferon production	5	0.603136	0.00211049	DDX58, TLR4, TLR7, TLR8, TLR9	524	15	13588	8.64377	0.990969	0.0520848	3.6114
GOTERM_BP_FAT	GO:0032760~positive regulation of tumor necrosis factor production	5	0.603136	0.00211049	TLR2, FCER1G, TLR4, CLEC7A, CD14	524	15	13588	8.64377	0.990969	0.0520848	3.6114
GOTERM_BP_FAT	GO:0019318~hexose metabolic process	16	1.93004	0.00224397	GNPDA1, TNF, PHKG1, EPM2A, PGAM2, IGF2, PFKM, FBP2, PGM2, PPP1R3C, ATF3, PYGM, HK3, GYG, ENO2, ENO3	524	169	13588	2.45503	0.993297	0.0546858	3.83562
GOTERM_BP_FAT	GO:0045580~regulation of T cell differentiation	8	0.965018	0.00224939	GM614, CD83, PTPRC, IL6, CDKN2A, IKZF1, NFKBID, IL2RG, IL7R	524	48	13588	4.32188	0.993378	0.0542222	3.84472
GOTERM_BP_FAT	GO:0002683~negative regulation of immune system process	10	1.20627	0.00248756	PTPRC, CDKN2A, NFKBID, HMOX1, CD274, SH2D1B2, TNFRSF13B, FAS, IL7R, IL10	524	76	13588	3.41201	0.996109	0.059158	4.24354
GOTERM_BP_FAT	GO:0030217~T cell differentiation	10	1.20627	0.00248756	EGR1, PTPRC, DOCK2, BCL2A1D, IKZF1, EOMES, PTPN22, FAS, IL7R, VAV1	524	76	13588	3.41201	0.996109	0.059158	4.24354
GOTERM_BP_FAT	GO:0005996~monosaccharide metabolic process	17	2.05066	0.00292637	GNPDA1, TNF, PHKG1, FN3K, EPM2A, PGAM2, IGF2, PFKM, FBP2, PGM2, PPP1R3C, ATF3, PYGM, HK3, GYG, ENO2, ENO3	524	191	13588	2.30802	0.99854	0.0685128	4.97427
GOTERM_BP_FAT	GO:0050863~regulation of T cell activation	12	1.44753	0.00293025	GM614, CD83, PTPRC, IL6, CDKN2A, IKZF1, NFKBID, CD274, IL12A, TNFSF14, IL2RG, IL7R, CLEC2I	524	108	13588	2.88126	0.998553	0.0678888	4.98072
GOTERM_BP_FAT	GO:0032496~response to lipopolysaccharide	7	0.844391	0.00305537	SLC11A1, IL1B, TLR4, BDKRB1, IRG1, PTAFR, CD14	524	38	13588	4.77682	0.998906	0.0699618	5.18809
GOTERM_BP_FAT	GO:0051251~positive regulation of lymphocyte activation	11	1.3269	0.00326171	GM614, CD83, PTPRC, RAET1D, IL6, IKZF1, IL12A, TNFSF14, TNFSF13, TLR4, IL2RG, IL7R	524	94	13588	3.03451	0.99931	0.0737589	5.52915
GOTERM_BP_FAT	GO:0002706~regulation of lymphocyte mediated immunity	9	1.08565	0.00334723	PTPRC, RAET1D, SH2D1B2, KLRK1, FCER1G, TNFSF13, IL7R, FCGR1, FCGR3	524	65	13588	3.59049	0.99943	0.0748635	5.67017
GOTERM_BP_FAT	GO:0009620~response to fungus	5	0.603136	0.00346158	HAMP, NCF1, TLR2, CLEC7A, PTX3	524	17	13588	7.62685	0.999559	0.076558	5.85842
GOTERM_BP_FAT	GO:0046888~negative regulation of hormone secretion	5	0.603136	0.00346158	OSM, LIF, IL6, IL1B, FGF23	524	17	13588	7.62685	0.999559	0.076558	5.85842
GOTERM_BP_FAT	GO:0030100~regulation of endocytosis	8	0.965018	0.0035818	SIRPB1A, SLC11A1, FCER1G, CLEC7A, PTX3, SIRPA, FCGR1, FCGR3	524	52	13588	3.98943	0.999663	0.0783387	6.05595
GOTERM_BP_FAT	GO:0051094~positive regulation of developmental process	18	2.17129	0.003807	PTPRC, IL6, MSR1, TNF, IKZF1, EOMES, ITGB2, IL7R, JUNB, GM614, LIF, VEGFC, CD83, CD36, CDKN2A, IL1B, IL2RG, ANGPTL3, IFI204	524	214	13588	2.18114	0.999796	0.0822591	6.42491
GOTERM_BP_FAT	GO:0001803~regulation of type III hypersensitivity	3	0.361882	0.00432282	FCER1G, FCGR1, FCGR3	524	3	13588	25.9313	0.999936	0.0920093	7.26489
GOTERM_BP_FAT	GO:0001805~positive regulation of type III hypersensitivity	3	0.361882	0.00432282	FCER1G, FCGR1, FCGR3	524	3	13588	25.9313	0.999936	0.0920093	7.26489
GOTERM_BP_FAT	GO:0030098~lymphocyte differentiation	12	1.44753	0.00444991	EGR1, PTPRC, DOCK2, BCL2A1D, IKZF1, POU2F2, EOMES, PTPN22, FAS, IL7R, HDAC9, VAV1	524	114	13588	2.72961	0.999952	0.0936968	7.47075
GOTERM_BP_FAT	GO:0002250~adaptive immune response	10	1.20627	0.00490719	SLC11A1, IL18BP, CFB, IRF7, POU2F2, FCER1G, TNFSF13, FAS, FCGR1, FCGR3	524	84	13588	3.08706	0.999983	0.101881	8.2079
GOTERM_BP_FAT	GO:0002460~adaptive immune response based on somatic recombination of immune receptors built from immunoglobulin superfamily domains	10	1.20627	0.00490719	SLC11A1, IL18BP, CFB, IRF7, POU2F2, FCER1G, TNFSF13, FAS, FCGR1, FCGR3	524	84	13588	3.08706	0.999983	0.101881	8.2079
GOTERM_BP_FAT	GO:0050864~regulation of B cell activation	8	0.965018	0.00492209	GM614, PTPRC, CDKN2A, TNFRSF13B, TNFSF13, TLR4, IL2RG, FAS, IL10	524	55	13588	3.77183	0.999983	0.101234	8.23183
GOTERM_BP_FAT	GO:0055080~cation homeostasis	16	1.93004	0.00502102	PTPRC, JPH2, FTL1, CCL2, SLC9A4, ATP1A3, ATP6V0C-PS2, SYPL2, FTH1, SLC11A1, PYGM, HAMP, IL1B, LTF, HRC, MT3	524	184	13588	2.2549	0.999987	0.102226	8.39055
GOTERM_BP_FAT	GO:0042108~positive regulation of cytokine biosynthetic process	7	0.844391	0.00510085	TLR1, IL1B, TLR4, TLR7, TLR8, TLR9, FCGR3	524	42	13588	4.32188	0.999989	0.102832	8.51843
GOTERM_BP_FAT	GO:0046903~secretion	18	2.17129	0.00526192	TRPC1, IL6, GNPDA1, PLEK, IL1RN, MYO1F, NLRP3, TRIM72, TAC4, FCGR3, CXCL10, KCNN4, LAT2, SYN1, SYCN, POU2F2, PLCD4, LCP2	524	221	13588	2.11205	0.999992	0.104964	8.77593
GOTERM_BP_FAT	GO:0016477~cell migration	19	2.29192	0.00538918	PRRXL1, C5AR1, TNF, CXCL3, CCR1, CXCL2, NR4A2, ZEB2, ITGB2, PF4, SIX4, ITGAM, FCGR3, CXCR4, CTGF, GBX2, FCER1G, IL1B, CSF3R	524	240	13588	2.05289	0.999994	0.10642	8.9789
GOTERM_BP_FAT	GO:0034637~cellular carbohydrate biosynthetic process	8	0.965018	0.00544333	LALBA, PPP1R3C, GNPDA1, ATF3, PHKG1, GYG, FBP2, PTAFR	524	56	13588	3.70447	0.999995	0.106493	9.06514
GOTERM_BP_FAT	GO:0002819~regulation of adaptive immune response	8	0.965018	0.00544333	PTPRC, SLC11A1, IL6, FCER1G, TNFSF13, IL7R, FCGR1, FCGR3	524	56	13588	3.70447	0.999995	0.106493	9.06514
GOTERM_BP_FAT	GO:0002822~regulation of adaptive immune response based on somatic recombination of immune receptors built from immunoglobulin superfamily domains	8	0.965018	0.00544333	PTPRC, SLC11A1, IL6, FCER1G, TNFSF13, IL7R, FCGR1, FCGR3	524	56	13588	3.70447	0.999995	0.106493	9.06514
GOTERM_BP_FAT	GO:0032940~secretion by cell	16	1.93004	0.00554322	IL6, GNPDA1, PLEK, IL1RN, MYO1F, NLRP3, TRIM72, TAC4, CXCL10, FCGR3, LAT2, SYN1, SYCN, POU2F2, PLCD4, LCP2	524	186	13588	2.23065	0.999996	0.107404	9.22402
GOTERM_BP_FAT	GO:0001816~cytokine production	7	0.844391	0.00573965	SLC11A1, LIPA, IRF7, TLR4, NLRP3, PTAFR, LCP2	524	43	13588	4.22137	0.999997	0.110049	9.53568
GOTERM_BP_FAT	GO:0030003~cellular cation homeostasis	14	1.68878	0.00586422	PTPRC, SLC11A1, FTL1, JPH2, CCL2, PYGM, HAMP, ATP1A3, IL1B, LTF, ATP6V0C-PS2, SYPL2, FTH1, MT3	524	152	13588	2.38841	0.999998	0.111352	9.7328
GOTERM_BP_FAT	GO:0002263~cell activation during immune response	6	0.723764	0.00614566	SLC11A1, LAT2, EOMES, MYO1F, TAC4, LCP1	524	31	13588	5.01896	0.999999	0.115411	10.1767
GOTERM_BP_FAT	GO:0002366~leukocyte activation during immune response	6	0.723764	0.00614566	SLC11A1, LAT2, EOMES, MYO1F, TAC4, LCP1	524	31	13588	5.01896	0.999999	0.115411	10.1767
GOTERM_BP_FAT	GO:0045582~positive regulation of T cell differentiation	6	0.723764	0.00705804	GM614, CD83, PTPRC, IL6, IKZF1, IL2RG, IL7R	524	32	13588	4.86212	1	0.130342	11.6015
GOTERM_BP_FAT	GO:0032649~regulation of interferon-gamma production	6	0.723764	0.00705804	RAET1D, SLC11A1, KLRK1, TLR7, TLR8, TLR9	524	32	13588	4.86212	1	0.130342	11.6015
GOTERM_BP_FAT	GO:0051173~positive regulation of nitrogen compound metabolic process	33	3.9807	0.00718007	TNF, TLR2, KLRK1, TNFSF13, ITGB2, TLR4, WT1, LIF, FOS, RAET1D, SLC11A1, POU2F2, ABRA, PTX3, FOSL1, PITX2, EGR1, PTPRC, IL6, IKZF1, CEBPD, MYF5, NR4A2, FGF23, NR4A1, SIX4, NR4A3, OSM, JUN, CSRNP1, VGLL2, MAFA, KLF2	524	526	13588	1.62687	1	0.131365	11.7905
GOTERM_BP_FAT	GO:0045765~regulation of angiogenesis	7	0.844391	0.00718936	HHEX, SERPINE1, IL1B, PF4, ITGB2, THBS1, ANGPTL3	524	45	13588	4.03376	1	0.130458	11.8049
GOTERM_BP_FAT	GO:0051090~regulation of transcription factor activity	8	0.965018	0.00725617	TNF, NFKBID, HMOX1, TLR2, ABRA, TLR4, ITGB2, NLRP3	524	59	13588	3.51611	1	0.130535	11.9081
GOTERM_BP_FAT	GO:0010604~positive regulation of macromolecule metabolic process	38	4.58384	0.00749398	CSF2, TNF, TLR1, TNFSF13, TLR4, TLR7, WT1, TLR8, IL10, TLR9, LIF, FOS, SLC11A1, SH2D1B2, POU2F2, ABRA, IL1B, FOSL1, PITX2, EGR1, PTPRC, IL6, IKZF1, CEBPD, MYF5, NR4A2, FGF23, NR4A1, SIX4, NR4A3, FCGR3, OSM, JUN, CSRNP1, DOK7, VGLL2, MAFA, KLF2	524	633	13588	1.5567	1	0.133457	12.2748
GOTERM_BP_FAT	GO:0010557~positive regulation of macromolecule biosynthetic process	33	3.9807	0.00797928	TNF, TLR1, TLR4, TLR7, WT1, TLR8, IL10, TLR9, LIF, FOS, SLC11A1, POU2F2, ABRA, IL1B, FOSL1, PITX2, EGR1, IL6, IKZF1, CEBPD, MYF5, NR4A2, FGF23, NR4A1, SIX4, NR4A3, FCGR3, OSM, JUN, CSRNP1, VGLL2, MAFA, KLF2	524	530	13588	1.61459	1	0.140379	13.0186
GOTERM_BP_FAT	GO:0001944~vasculature development	19	2.29192	0.00815216	PTPRJ, PDPN, TIPARP, MMP19, TBX4, TNFSF13, WT1, JUNB, VEGFC, CXCR4, CTGF, HMOX1, GBX2, IL1B, NOS2, ANGPTL3, TNFAIP2, CYR61, PITX2	524	250	13588	1.97078	1	0.14209	13.2821
GOTERM_BP_FAT	GO:0010743~regulation of foam cell differentiation	3	0.361882	0.00842532	CD36, MSR1, ABCG1	524	4	13588	19.4485	1	0.145375	13.697
GOTERM_BP_FAT	GO:0045354~regulation of interferon-alpha biosynthetic process	3	0.361882	0.00842532	TLR7, TLR8, TLR9	524	4	13588	19.4485	1	0.145375	13.697
GOTERM_BP_FAT	GO:0045356~positive regulation of interferon-alpha biosynthetic process	3	0.361882	0.00842532	TLR7, TLR8, TLR9	524	4	13588	19.4485	1	0.145375	13.697
GOTERM_BP_FAT	GO:0032020~ISG15-protein conjugation	3	0.361882	0.00842532	USP18, ISG15, UBE2L6	524	4	13588	19.4485	1	0.145375	13.697
GOTERM_BP_FAT	GO:0002220~innate immune response activating cell surface receptor signaling pathway	3	0.361882	0.00842532	TLR2, KLRK1, CLEC7A	524	4	13588	19.4485	1	0.145375	13.697
GOTERM_BP_FAT	GO:0002449~lymphocyte mediated immunity	9	1.08565	0.00866947	SLC11A1, CFB, IRF7, POU2F2, FCER1G, TNFSF13, FAS, FCGR1, FCGR3	524	76	13588	3.07081	1	0.148136	14.0662
GOTERM_BP_FAT	GO:0016044~membrane organization	20	2.41255	0.00906373	LY75, ARC, MSR1, MYH1, HCK, TRIM72, VAV1, SIRPA, FCGR1, FCGR3, SLC11A1, KCNN4, DOCK2, CD36, AP1S2, SGCG, FCER1G, CLEC7A, CSTAD, PTX3	524	272	13588	1.90671	1	0.15319	14.6592
GOTERM_BP_FAT	GO:0009306~protein secretion	5	0.603136	0.00913816	PLEK, POU2F2, NLRP3, LCP2, CXCL10	524	22	13588	5.89348	1	0.153198	14.7708
GOTERM_BP_FAT	GO:0002824~positive regulation of adaptive immune response based on somatic recombination of immune receptors built from immunoglobulin superfamily domains	6	0.723764	0.0091585	PTPRC, SLC11A1, FCER1G, TNFSF13, FCGR1, FCGR3	524	34	13588	4.57611	1	0.152374	14.8012
GOTERM_BP_FAT	GO:0045621~positive regulation of lymphocyte differentiation	6	0.723764	0.0091585	GM614, CD83, PTPRC, IL6, IKZF1, IL2RG, IL7R	524	34	13588	4.57611	1	0.152374	14.8012
GOTERM_BP_FAT	GO:0002821~positive regulation of adaptive immune response	6	0.723764	0.0091585	PTPRC, SLC11A1, FCER1G, TNFSF13, FCGR1, FCGR3	524	34	13588	4.57611	1	0.152374	14.8012
GOTERM_BP_FAT	GO:0043408~regulation of MAPKKK cascade	10	1.20627	0.00947522	OSM, LIF, PTPRC, IL6, TNF, PSAP, IL1B, FGF23, ZEB2, TLR4	524	93	13588	2.78831	1	0.156075	15.2741
GOTERM_BP_FAT	GO:0050801~ion homeostasis	21	2.53317	0.0096088	PTPRC, JPH2, CCL2, FTL1, SLC9A4, ATP1A3, FGF23, ATP6V0C-PS2, SYPL2, FTH1, SLC11A1, P2RX4, PYGM, XIRP1, HAMP, IL1B, LTF, PMP22, CHRNE, HRC, MT3	524	293	13588	1.85856	1	0.15695	15.4728
GOTERM_BP_FAT	GO:0001909~leukocyte mediated cytotoxicity	4	0.482509	0.0096185	NCF1, FCGR1, CTSG, FCGR3	524	12	13588	8.64377	1	0.155961	15.4872
GOTERM_BP_FAT	GO:0019835~cytolysis	5	0.603136	0.010732	SERPINB9B, LYZ2, LYZ1, GZMA, GZMB	524	23	13588	5.63724	1	0.171231	17.1263
GOTERM_BP_FAT	GO:0045089~positive regulation of innate immune response	6	0.723764	0.011654	RAET1D, TLR2, KLRK1, TLR4, CLEC7A, TLR8	524	36	13588	4.32188	1	0.183283	18.4609
GOTERM_BP_FAT	GO:0050851~antigen receptor-mediated signaling pathway	6	0.723764	0.011654	PTPRC, BCL2A1D, LAT2, PTPN22, SH2B2, CLEC2I	524	36	13588	4.32188	1	0.183283	18.4609
GOTERM_BP_FAT	GO:0046883~regulation of hormone secretion	6	0.723764	0.011654	OSM, LIF, IL6, IL1B, FGF23, PFKM	524	36	13588	4.32188	1	0.183283	18.4609
GOTERM_BP_FAT	GO:0033081~regulation of T cell differentiation in the thymus	4	0.482509	0.0121514	GM614, CDKN2A, NFKBID, IL2RG, IL7R	524	13	13588	7.97886	1	0.189037	19.1724
GOTERM_BP_FAT	GO:0006910~phagocytosis, recognition	4	0.482509	0.0121514	CLEC7A, SIRPA, FCGR1, FCGR3	524	13	13588	7.97886	1	0.189037	19.1724
GOTERM_BP_FAT	GO:0019724~B cell mediated immunity	8	0.965018	0.0121683	CFB, IRF7, POU2F2, FCER1G, TNFSF13, FAS, FCGR1, FCGR3	524	65	13588	3.19154	1	0.187975	19.1964
GOTERM_BP_FAT	GO:0006873~cellular ion homeostasis	19	2.29192	0.0123245	PTPRC, JPH2, CCL2, FTL1, ATP1A3, FGF23, ATP6V0C-PS2, SYPL2, FTH1, SLC11A1, P2RX4, PYGM, XIRP1, HAMP, IL1B, LTF, PMP22, CHRNE, MT3	524	261	13588	1.88772	1	0.18886	19.4185
GOTERM_BP_FAT	GO:0006470~protein amino acid dephosphorylation	11	1.3269	0.0124645	PTPN7, PTPRJ, DUSP4, PTPRC, DUSP3, NCEH1, DUSP1, EPM2A, PTPN22, PTPRO, DUPD1	524	114	13588	2.50214	1	0.18951	19.6172
GOTERM_BP_FAT	GO:0006941~striated muscle contraction	5	0.603136	0.0124948	MYH1, MYBPC3, MYH4, TPM1, MYH8	524	24	13588	5.40235	1	0.188651	19.66
GOTERM_BP_FAT	GO:0030335~positive regulation of cell migration	6	0.723764	0.0130597	PDPN, TLR2, MYO1F, THBS1, ANGPTL3, CXCL10	524	37	13588	4.20508	1	0.195033	20.4565
GOTERM_BP_FAT	GO:0050870~positive regulation of T cell activation	8	0.965018	0.013175	GM614, CD83, PTPRC, IL6, IKZF1, IL12A, TNFSF14, IL2RG, IL7R	524	66	13588	3.14319	1	0.195288	20.6181
GOTERM_BP_FAT	GO:0001568~blood vessel development	18	2.17129	0.0134478	PTPRJ, TIPARP, MMP19, TBX4, TNFSF13, WT1, JUNB, VEGFC, CXCR4, CTGF, HMOX1, GBX2, IL1B, NOS2, ANGPTL3, TNFAIP2, CYR61, PITX2	524	244	13588	1.91296	1	0.197628	20.9993
GOTERM_BP_FAT	GO:0001525~angiogenesis	12	1.44753	0.0136509	VEGFC, CXCR4, CTGF, HMOX1, TBX4, MMP19, GBX2, IL1B, TNFSF13, TNFAIP2, CYR61, PITX2	524	133	13588	2.33967	1	0.199013	21.282
GOTERM_BP_FAT	GO:0042590~antigen processing and presentation of exogenous peptide antigen via MHC class I	3	0.361882	0.0136855	FCER1G, FCGR1, FCGR3	524	5	13588	15.5588	1	0.198185	21.3301
GOTERM_BP_FAT	GO:0070391~response to lipoteichoic acid	3	0.361882	0.0136855	TLR2, TLR4, CD14	524	5	13588	15.5588	1	0.198185	21.3301
GOTERM_BP_FAT	GO:0048870~cell motility	20	2.41255	0.0138975	PRRXL1, C5AR1, TNF, CXCL3, CCR1, CXCL2, NR4A2, ATP1A3, ZEB2, ITGB2, PF4, SIX4, ITGAM, FCGR3, CXCR4, CTGF, GBX2, FCER1G, IL1B, CSF3R	524	284	13588	1.82615	1	0.199661	21.6239
GOTERM_BP_FAT	GO:0051674~localization of cell	20	2.41255	0.0138975	PRRXL1, C5AR1, TNF, CXCL3, CCR1, CXCL2, NR4A2, ATP1A3, ZEB2, ITGB2, PF4, SIX4, ITGAM, FCGR3, CXCR4, CTGF, GBX2, FCER1G, IL1B, CSF3R	524	284	13588	1.82615	1	0.199661	21.6239
GOTERM_BP_FAT	GO:0048878~chemical homeostasis	24	2.89505	0.0141876	PTPRC, JPH2, CCL2, FTL1, SLC9A4, ATP1A3, FGF23, PFKM, ATP6V0C-PS2, SYPL2, FTH1, SLC11A1, P2RX4, PYGM, XIRP1, HAMP, IL1B, LTF, SH2B2, ANGPTL3, PMP22, CHRNE, HRC, MT3	524	365	13588	1.70507	1	0.202114	22.0243
GOTERM_BP_FAT	GO:0016051~carbohydrate biosynthetic process	9	1.08565	0.0143826	LALBA, PPP1R3C, GNPDA1, ATF3, PHKG1, GFPT2, GYG, FBP2, PTAFR	524	83	13588	2.81183	1	0.203322	22.2925
GOTERM_BP_FAT	GO:0060627~regulation of vesicle-mediated transport	9	1.08565	0.0143826	SIRPB1A, SLC11A1, HMOX1, FCER1G, CLEC7A, PTX3, SIRPA, FCGR1, FCGR3	524	83	13588	2.81183	1	0.203322	22.2925
GOTERM_BP_FAT	GO:0051241~negative regulation of multicellular organismal process	10	1.20627	0.0148262	CD83, SLC11A1, AGTR2, NCF1, HMOX1, LGMN, ATP2A1, SMTNL1, IL10, SRGN	524	100	13588	2.59313	1	0.207631	22.8992
GOTERM_BP_FAT	GO:0002218~activation of innate immune response	4	0.482509	0.0150302	TLR2, KLRK1, TLR4, CLEC7A	524	14	13588	7.40894	1	0.208889	23.1766
GOTERM_BP_FAT	GO:0002891~positive regulation of immunoglobulin mediated immune response	4	0.482509	0.0150302	PTPRC, FCER1G, FCGR1, FCGR3	524	14	13588	7.40894	1	0.208889	23.1766
GOTERM_BP_FAT	GO:0002714~positive regulation of B cell mediated immunity	4	0.482509	0.0150302	PTPRC, FCER1G, FCGR1, FCGR3	524	14	13588	7.40894	1	0.208889	23.1766
GOTERM_BP_FAT	GO:0007159~leukocyte adhesion	4	0.482509	0.0150302	VCAM1, PTPRC, ITGB2, ITGAM	524	14	13588	7.40894	1	0.208889	23.1766
GOTERM_BP_FAT	GO:0009967~positive regulation of signal transduction	14	1.68878	0.0156431	PTPRC, IL6, TNF, FGF23, TLR4, ZEB2, OSM, LIF, HHEX, DOCK2, CDKN2A, ABRA, IL1B, THBS1	524	172	13588	2.11069	1	0.215151	24.0046
GOTERM_BP_FAT	GO:0055082~cellular chemical homeostasis	19	2.29192	0.0156627	PTPRC, JPH2, CCL2, FTL1, ATP1A3, FGF23, ATP6V0C-PS2, SYPL2, FTH1, SLC11A1, P2RX4, PYGM, XIRP1, HAMP, IL1B, LTF, PMP22, CHRNE, MT3	524	268	13588	1.83841	1	0.214087	24.031
GOTERM_BP_FAT	GO:0050866~negative regulation of cell activation	7	0.844391	0.0156735	CDKN2A, NFKBID, HMOX1, CD274, TNFRSF13B, FAS, IL10	524	53	13588	3.42489	1	0.212929	24.0455
GOTERM_BP_FAT	GO:0002695~negative regulation of leukocyte activation	7	0.844391	0.0156735	CDKN2A, NFKBID, HMOX1, CD274, TNFRSF13B, FAS, IL10	524	53	13588	3.42489	1	0.212929	24.0455
GOTERM_BP_FAT	GO:0046635~positive regulation of alpha-beta T cell activation	5	0.603136	0.0165497	GM614, CD83, PTPRC, IL6, IKZF1, IL2RG	524	26	13588	4.98679	1	0.222153	25.214
GOTERM_BP_FAT	GO:0010627~regulation of protein kinase cascade	13	1.56815	0.0166497	PTPRC, IL6, TNF, NFKBID, IL1RL1, PSAP, FGF23, ZEB2, TLR4, LIF, OSM, TICAM2, IL1B	524	155	13588	2.17488	1	0.222023	25.3462
GOTERM_BP_FAT	GO:0002708~positive regulation of lymphocyte mediated immunity	6	0.723764	0.0179511	PTPRC, RAET1D, KLRK1, FCER1G, FCGR1, FCGR3	524	40	13588	3.88969	1	0.235899	27.0478
GOTERM_BP_FAT	GO:0002705~positive regulation of leukocyte mediated immunity	6	0.723764	0.0179511	PTPRC, RAET1D, KLRK1, FCER1G, FCGR1, FCGR3	524	40	13588	3.88969	1	0.235899	27.0478
GOTERM_BP_FAT	GO:0043122~regulation of I-kappaB kinase/NF-kappaB cascade	6	0.723764	0.0179511	TNF, NFKBID, IL1RL1, TICAM2, IL1B, TLR4	524	40	13588	3.88969	1	0.235899	27.0478
GOTERM_BP_FAT	GO:0002886~regulation of myeloid leukocyte mediated immunity	4	0.482509	0.0182602	HMOX1, FCER1G, FCGR1, FCGR3	524	15	13588	6.91501	1	0.238084	27.4465
GOTERM_BP_FAT	GO:0051272~positive regulation of cell motion	6	0.723764	0.0198171	PDPN, TLR2, MYO1F, THBS1, ANGPTL3, CXCL10	524	41	13588	3.79482	1	0.254271	29.4239
GOTERM_BP_FAT	GO:0014823~response to activity	3	0.361882	0.0200086	MYH1, MYH4, SMTNL1	524	6	13588	12.9656	1	0.254963	29.6635
GOTERM_BP_FAT	GO:0001878~response to yeast	3	0.361882	0.0200086	NCF1, CLEC7A, PTX3	524	6	13588	12.9656	1	0.254963	29.6635
GOTERM_BP_FAT	GO:0033138~positive regulation of peptidyl-serine phosphorylation	3	0.361882	0.0200086	OSM, LIF, IL6	524	6	13588	12.9656	1	0.254963	29.6635
GOTERM_BP_FAT	GO:0045123~cellular extravasation	3	0.361882	0.0200086	TNF, ITGB2, ITGAM	524	6	13588	12.9656	1	0.254963	29.6635
GOTERM_BP_FAT	GO:0010033~response to organic substance	30	3.61882	0.0207474	CYP1B1, TLR1, TLR2, BDKRB1, TSHB, TLR4, CD48, FOS, SLC11A1, HMOX1, IL1B, SH2B2, FAS, IRG1, AKT3, CYR61, NR1H3, EGR1, C5AR1, GATM, SELL, CFB, NR4A2, CD83, PYGM, SERPINA3G, MAFA, CLEC7A, CD14, PTAFR	524	505	13588	1.54047	1	0.261638	30.581
GOTERM_BP_FAT	GO:0050878~regulation of body fluid levels	9	1.08565	0.0211295	TRPC1, KCNN4, F10, PLEK, F2, PROZ, PF4, F7, TREML1	524	89	13588	2.62227	1	0.26433	31.0511
GOTERM_BP_FAT	GO:0001906~cell killing	4	0.482509	0.0218442	NCF1, FCGR1, CTSG, FCGR3	524	16	13588	6.48282	1	0.270531	31.9224
GOTERM_BP_FAT	GO:0030168~platelet activation	4	0.482509	0.0218442	PLEK, F2, PF4, TREML1	524	16	13588	6.48282	1	0.270531	31.9224
GOTERM_BP_FAT	GO:0043487~regulation of RNA stability	4	0.482509	0.0218442	ZFP36, SLC11A1, TNFRSF1B, APOBEC1	524	16	13588	6.48282	1	0.270531	31.9224
GOTERM_BP_FAT	GO:0009152~purine ribonucleotide biosynthetic process	10	1.20627	0.0221301	TCIRG1, RP2H, ATP1B2, ATP2A1, ATP1B4, ATP1A3, ATP6V0C-PS2, ATP6V0D2, AMPD1, ATP8B4	524	107	13588	2.42349	1	0.27209	32.2679
GOTERM_BP_FAT	GO:0051101~regulation of DNA binding	8	0.965018	0.0234695	TNF, NFKBID, HMOX1, TLR2, ABRA, TLR4, ITGB2, NLRP3	524	74	13588	2.80338	1	0.284587	33.865
GOTERM_BP_FAT	GO:0044264~cellular polysaccharide metabolic process	6	0.723764	0.0239197	PPP1R3C, PYGM, PHKG1, AOAH, EPM2A, GYG	524	43	13588	3.61832	1	0.287696	34.3939
GOTERM_BP_FAT	GO:0006879~cellular iron ion homeostasis	5	0.603136	0.0240253	SLC11A1, FTL1, HAMP, LTF, FTH1	524	29	13588	4.47091	1	0.287258	34.5173
GOTERM_BP_FAT	GO:0055066~di-, tri-valent inorganic cation homeostasis	12	1.44753	0.0254854	PTPRC, SLC11A1, FTL1, JPH2, CCL2, PYGM, HAMP, IL1B, LTF, SYPL2, FTH1, HRC	524	146	13588	2.13134	1	0.300403	36.2021
GOTERM_BP_FAT	GO:0002474~antigen processing and presentation of peptide antigen via MHC class I	4	0.482509	0.0257834	H2-L, FCER1G, FCGR1, FCGR3	524	17	13588	6.10148	1	0.301802	36.5409
GOTERM_BP_FAT	GO:0050869~negative regulation of B cell activation	4	0.482509	0.0257834	CDKN2A, TNFRSF13B, FAS, IL10	524	17	13588	6.10148	1	0.301802	36.5409
GOTERM_BP_FAT	GO:0040017~positive regulation of locomotion	6	0.723764	0.0261614	PDPN, TLR2, MYO1F, THBS1, ANGPTL3, CXCL10	524	44	13588	3.53609	1	0.303963	36.9682
GOTERM_BP_FAT	GO:0009201~ribonucleoside triphosphate biosynthetic process	9	1.08565	0.0267148	TCIRG1, RP2H, ATP1B2, ATP2A1, ATP1B4, ATP1A3, ATP6V0C-PS2, ATP6V0D2, ATP8B4	524	93	13588	2.50948	1	0.30779	37.5889
GOTERM_BP_FAT	GO:0009206~purine ribonucleoside triphosphate biosynthetic process	9	1.08565	0.0267148	TCIRG1, RP2H, ATP1B2, ATP2A1, ATP1B4, ATP1A3, ATP6V0C-PS2, ATP6V0D2, ATP8B4	524	93	13588	2.50948	1	0.30779	37.5889
GOTERM_BP_FAT	GO:0007229~integrin-mediated signaling pathway	8	0.965018	0.0267228	ITGAX, CTGF, ITGB7, ITGB1BP2, ITGB2, ADAM8, VAV1, ITGAM	524	76	13588	2.72961	1	0.306322	37.5978
GOTERM_BP_FAT	GO:0002712~regulation of B cell mediated immunity	5	0.603136	0.0269031	PTPRC, FCER1G, TNFSF13, FCGR1, FCGR3	524	30	13588	4.32188	1	0.306519	37.7988
GOTERM_BP_FAT	GO:0002700~regulation of production of molecular mediator of immune response	5	0.603136	0.0269031	PTPRC, TNF, HMOX1, FCER1G, TNFSF13	524	30	13588	4.32188	1	0.306519	37.7988
GOTERM_BP_FAT	GO:0001910~regulation of leukocyte mediated cytotoxicity	5	0.603136	0.0269031	PTPRC, RAET1D, SH2D1B2, KLRK1, IL7R	524	30	13588	4.32188	1	0.306519	37.7988
GOTERM_BP_FAT	GO:0031341~regulation of cell killing	5	0.603136	0.0269031	PTPRC, RAET1D, SH2D1B2, KLRK1, IL7R	524	30	13588	4.32188	1	0.306519	37.7988
GOTERM_BP_FAT	GO:0002889~regulation of immunoglobulin mediated immune response	5	0.603136	0.0269031	PTPRC, FCER1G, TNFSF13, FCGR1, FCGR3	524	30	13588	4.32188	1	0.306519	37.7988
GOTERM_BP_FAT	GO:0045410~positive regulation of interleukin-6 biosynthetic process	3	0.361882	0.0273052	TLR1, IL1B, TLR4	524	7	13588	11.1134	1	0.308819	38.2448
GOTERM_BP_FAT	GO:0002437~inflammatory response to antigenic stimulus	3	0.361882	0.0273052	CCR5, FCGR1, FCGR3	524	7	13588	11.1134	1	0.308819	38.2448
GOTERM_BP_FAT	GO:0042953~lipoprotein transport	3	0.361882	0.0273052	CD36, APOBEC1, MSR1	524	7	13588	11.1134	1	0.308819	38.2448
GOTERM_BP_FAT	GO:0006599~phosphagen metabolic process	3	0.361882	0.0273052	CKM, GATM, CKMT2	524	7	13588	11.1134	1	0.308819	38.2448
GOTERM_BP_FAT	GO:0050798~activated T cell proliferation	3	0.361882	0.0273052	ITGAX, ITGB2, ITGAM	524	7	13588	11.1134	1	0.308819	38.2448
GOTERM_BP_FAT	GO:0010883~regulation of lipid storage	3	0.361882	0.0273052	CD36, MSR1, ABCG1	524	7	13588	11.1134	1	0.308819	38.2448
GOTERM_BP_FAT	GO:0002446~neutrophil mediated immunity	3	0.361882	0.0273052	NCF1, MYO1F, CTSG	524	7	13588	11.1134	1	0.308819	38.2448
GOTERM_BP_FAT	GO:0009260~ribonucleotide biosynthetic process	10	1.20627	0.0273071	TCIRG1, RP2H, ATP1B2, ATP2A1, ATP1B4, ATP1A3, ATP6V0C-PS2, ATP6V0D2, AMPD1, ATP8B4	524	111	13588	2.33615	1	0.307315	38.2469
GOTERM_BP_FAT	GO:0044275~cellular carbohydrate catabolic process	7	0.844391	0.0273421	GNPDA1, PYGM, HK3, ENO2, ENO3, PGAM2, PFKM	524	60	13588	3.02532	1	0.306138	38.2855
GOTERM_BP_FAT	GO:0009145~purine nucleoside triphosphate biosynthetic process	9	1.08565	0.0282573	TCIRG1, RP2H, ATP1B2, ATP2A1, ATP1B4, ATP1A3, ATP6V0C-PS2, ATP6V0D2, ATP8B4	524	94	13588	2.48278	1	0.313171	39.2887
GOTERM_BP_FAT	GO:0001892~embryonic placenta development	7	0.844391	0.0293768	LIF, VCAM1, ESRRB, EOMES, IL10, JUNB, CYR61	524	61	13588	2.97572	1	0.321921	40.495
GOTERM_BP_FAT	GO:0009142~nucleoside triphosphate biosynthetic process	9	1.08565	0.0298602	TCIRG1, RP2H, ATP1B2, ATP2A1, ATP1B4, ATP1A3, ATP6V0C-PS2, ATP6V0D2, ATP8B4	524	95	13588	2.45665	1	0.32476	41.0089
GOTERM_BP_FAT	GO:0010324~membrane invagination	14	1.68878	0.0299401	LY75, SLC11A1, ARC, CD36, MSR1, AP1S2, HCK, FCER1G, CLEC7A, PTX3, FCGR1, SIRPA, VAV1, FCGR3	524	188	13588	1.93105	1	0.323943	41.0934
GOTERM_BP_FAT	GO:0006897~endocytosis	14	1.68878	0.0299401	LY75, SLC11A1, ARC, CD36, MSR1, AP1S2, HCK, FCER1G, CLEC7A, PTX3, FCGR1, SIRPA, VAV1, FCGR3	524	188	13588	1.93105	1	0.323943	41.0934
GOTERM_BP_FAT	GO:0055008~cardiac muscle tissue morphogenesis	4	0.482509	0.0300767	ACTC1, TPM1, TNNI1, PITX2	524	18	13588	5.76251	1	0.32364	41.2376
GOTERM_BP_FAT	GO:0060415~muscle tissue morphogenesis	4	0.482509	0.0300767	ACTC1, TPM1, TNNI1, PITX2	524	18	13588	5.76251	1	0.32364	41.2376
GOTERM_BP_FAT	GO:0002699~positive regulation of immune effector process	6	0.723764	0.0310362	PTPRC, RAET1D, KLRK1, FCER1G, FCGR1, FCGR3	524	46	13588	3.38234	1	0.330616	42.2415
GOTERM_BP_FAT	GO:0010647~positive regulation of cell communication	14	1.68878	0.0310731	PTPRC, IL6, TNF, FGF23, TLR4, ZEB2, OSM, LIF, HHEX, DOCK2, CDKN2A, ABRA, IL1B, THBS1	524	189	13588	1.92084	1	0.329411	42.2798
GOTERM_BP_FAT	GO:0030888~regulation of B cell proliferation	5	0.603136	0.0332526	PTPRC, CDKN2A, TNFRSF13B, TLR4, IL10	524	32	13588	4.05177	1	0.346679	44.4989
GOTERM_BP_FAT	GO:0002440~production of molecular mediator of immune response	5	0.603136	0.0332526	SLC11A1, POU2F2, TNFSF13, FAS, IL7R	524	32	13588	4.05177	1	0.346679	44.4989
GOTERM_BP_FAT	GO:0016064~immunoglobulin mediated immune response	7	0.844391	0.0337384	CFB, IRF7, POU2F2, FCER1G, TNFSF13, FCGR1, FCGR3	524	63	13588	2.88126	1	0.349222	44.9826
GOTERM_BP_FAT	GO:0030005~cellular di-, tri-valent inorganic cation homeostasis	11	1.3269	0.0341203	PTPRC, SLC11A1, FTL1, JPH2, CCL2, PYGM, HAMP, IL1B, LTF, SYPL2, FTH1	524	134	13588	2.12869	1	0.350861	45.3599
GOTERM_BP_FAT	GO:0032944~regulation of mononuclear cell proliferation	8	0.965018	0.0341219	PTPRC, CDKN2A, CD274, TNFRSF13B, IL12A, TLR4, IL10, CLEC2I	524	80	13588	2.59313	1	0.349313	45.3615
GOTERM_BP_FAT	GO:0050670~regulation of lymphocyte proliferation	8	0.965018	0.0341219	PTPRC, CDKN2A, CD274, TNFRSF13B, IL12A, TLR4, IL10, CLEC2I	524	80	13588	2.59313	1	0.349313	45.3615
GOTERM_BP_FAT	GO:0009952~anterior/posterior pattern formation	12	1.44753	0.0343059	HHEX, ARC, HOXC11, BTG2, CYP26C1, IFITM1, MYF5, GBX2, HOXA10, RIPPLY1, HES7, ZEB2	524	153	13588	2.03383	1	0.349295	45.5424
GOTERM_BP_FAT	GO:0046638~positive regulation of alpha-beta T cell differentiation	4	0.482509	0.0347215	GM614, CD83, IL6, IKZF1, IL2RG	524	19	13588	5.45922	1	0.351185	45.949
GOTERM_BP_FAT	GO:0006801~superoxide metabolic process	4	0.482509	0.0347215	NCF2, NCF1, NOS2, MT3	524	19	13588	5.45922	1	0.351185	45.949
GOTERM_BP_FAT	GO:0030239~myofibril assembly	4	0.482509	0.0347215	ACTC1, XIRP1, ACTA1, MYBPC3	524	19	13588	5.45922	1	0.351185	45.949
GOTERM_BP_FAT	GO:0001798~positive regulation of type IIa hypersensitivity	3	0.361882	0.0354913	FCER1G, FCGR1, FCGR3	524	8	13588	9.72424	1	0.355935	46.6946
GOTERM_BP_FAT	GO:0002892~regulation of type II hypersensitivity	3	0.361882	0.0354913	FCER1G, FCGR1, FCGR3	524	8	13588	9.72424	1	0.355935	46.6946
GOTERM_BP_FAT	GO:0001911~negative regulation of leukocyte mediated cytotoxicity	3	0.361882	0.0354913	PTPRC, SH2D1B2, IL7R	524	8	13588	9.72424	1	0.355935	46.6946
GOTERM_BP_FAT	GO:0002888~positive regulation of myeloid leukocyte mediated immunity	3	0.361882	0.0354913	FCER1G, FCGR1, FCGR3	524	8	13588	9.72424	1	0.355935	46.6946
GOTERM_BP_FAT	GO:0001796~regulation of type IIa hypersensitivity	3	0.361882	0.0354913	FCER1G, FCGR1, FCGR3	524	8	13588	9.72424	1	0.355935	46.6946
GOTERM_BP_FAT	GO:0002894~positive regulation of type II hypersensitivity	3	0.361882	0.0354913	FCER1G, FCGR1, FCGR3	524	8	13588	9.72424	1	0.355935	46.6946
GOTERM_BP_FAT	GO:0031342~negative regulation of cell killing	3	0.361882	0.0354913	PTPRC, SH2D1B2, IL7R	524	8	13588	9.72424	1	0.355935	46.6946
GOTERM_BP_FAT	GO:0002526~acute inflammatory response	8	0.965018	0.0361643	IL6, CFB, F2, SAA3, IL1B, TLR4, FCGR1, FCGR3	524	81	13588	2.56112	1	0.359827	47.3385
GOTERM_BP_FAT	GO:0045944~positive regulation of transcription from RNA polymerase II promoter	22	2.6538	0.036684	EGR1, IL6, TNF, IKZF1, CEBPD, MYF5, NR4A2, NR4A1, SIX4, NR4A3, WT1, LIF, OSM, FOS, SLC11A1, CSRNP1, JUN, ABRA, VGLL2, MAFA, FOSL1, PITX2	524	358	13588	1.59354	1	0.362436	47.8306
GOTERM_BP_FAT	GO:0044042~glucan metabolic process	5	0.603136	0.0367273	PPP1R3C, PYGM, PHKG1, EPM2A, GYG	524	33	13588	3.92898	1	0.361236	47.8714
GOTERM_BP_FAT	GO:0006073~cellular glucan metabolic process	5	0.603136	0.0367273	PPP1R3C, PYGM, PHKG1, EPM2A, GYG	524	33	13588	3.92898	1	0.361236	47.8714
GOTERM_BP_FAT	GO:0005977~glycogen metabolic process	5	0.603136	0.0367273	PPP1R3C, PYGM, PHKG1, EPM2A, GYG	524	33	13588	3.92898	1	0.361236	47.8714
GOTERM_BP_FAT	GO:0045597~positive regulation of cell differentiation	13	1.56815	0.0380942	PTPRC, IL6, MSR1, IKZF1, EOMES, IL7R, JUNB, LIF, GM614, VEGFC, CD83, CD36, IL2RG, IFI204	524	175	13588	1.92632	1	0.370445	49.1444
GOTERM_BP_FAT	GO:0070663~regulation of leukocyte proliferation	8	0.965018	0.0382859	PTPRC, CDKN2A, CD274, TNFRSF13B, IL12A, TLR4, IL10, CLEC2I	524	82	13588	2.52988	1	0.370382	49.3205
GOTERM_BP_FAT	GO:0006754~ATP biosynthetic process	8	0.965018	0.0382859	TCIRG1, ATP1B2, ATP2A1, ATP1B4, ATP1A3, ATP6V0C-PS2, ATP6V0D2, ATP8B4	524	82	13588	2.52988	1	0.370382	49.3205
GOTERM_BP_FAT	GO:0048585~negative regulation of response to stimulus	7	0.844391	0.0384986	ZFP36, PTPRC, TNFRSF1B, AOAH, SH2D1B2, IL1B, IL7R	524	65	13588	2.7926	1	0.370483	49.5153
GOTERM_BP_FAT	GO:0006164~purine nucleotide biosynthetic process	11	1.3269	0.0388184	TCIRG1, RP2H, ADSSL1, ATP1B2, ATP2A1, ATP1B4, ATP1A3, ATP6V0C-PS2, ATP6V0D2, AMPD1, ATP8B4	524	137	13588	2.08207	1	0.371404	49.8068
GOTERM_BP_FAT	GO:0002698~negative regulation of immune effector process	4	0.482509	0.0397139	PTPRC, HMOX1, SH2D1B2, IL7R	524	20	13588	5.18626	1	0.376689	50.6148
GOTERM_BP_FAT	GO:0009150~purine ribonucleotide metabolic process	10	1.20627	0.0401086	TCIRG1, RP2H, ATP1B2, ATP2A1, ATP1B4, ATP1A3, ATP6V0C-PS2, ATP6V0D2, AMPD1, ATP8B4	524	119	13588	2.1791	1	0.378126	50.967
GOTERM_BP_FAT	GO:0046634~regulation of alpha-beta T cell activation	5	0.603136	0.0404031	GM614, CD83, PTPRC, IL6, IKZF1, IL2RG	524	34	13588	3.81343	1	0.378798	51.2283
GOTERM_BP_FAT	GO:0006690~icosanoid metabolic process	5	0.603136	0.0404031	PTGIS, PTGS2, PDPN, NCF1, ALOX5AP	524	34	13588	3.81343	1	0.378798	51.2283
GOTERM_BP_FAT	GO:0051091~positive regulation of transcription factor activity	5	0.603136	0.0404031	TNF, TLR2, ABRA, TLR4, ITGB2	524	34	13588	3.81343	1	0.378798	51.2283
GOTERM_BP_FAT	GO:0009205~purine ribonucleoside triphosphate metabolic process	9	1.08565	0.0407996	TCIRG1, RP2H, ATP1B2, ATP2A1, ATP1B4, ATP1A3, ATP6V0C-PS2, ATP6V0D2, ATP8B4	524	101	13588	2.31071	1	0.380221	51.5779
GOTERM_BP_FAT	GO:0042592~homeostatic process	32	3.86007	0.0423397	JPH2, FTL1, CCL2, SLC9A4, ATP6V0C-PS2, IL7R, SYPL2, FTH1, SLC11A1, ANK1, HAMP, LTF, IL1B, SH2B2, FAS, ANGPTL3, HRC, MT3, PTPRC, IL6, LIPA, TNFRSF13B, PIK3CD, ATP1A3, FGF23, PFKM, P2RX4, KCNN4, XIRP1, PYGM, PMP22, CHRNE	524	584	13588	1.42089	1	0.390001	52.9138
GOTERM_BP_FAT	GO:0009199~ribonucleoside triphosphate metabolic process	9	1.08565	0.0428507	TCIRG1, RP2H, ATP1B2, ATP2A1, ATP1B4, ATP1A3, ATP6V0C-PS2, ATP6V0D2, ATP8B4	524	102	13588	2.28806	1	0.39216	53.3493
GOTERM_BP_FAT	GO:0019725~cellular homeostasis	21	2.53317	0.0429344	PTPRC, IL6, JPH2, CCL2, FTL1, ATP1A3, FGF23, ATP6V0C-PS2, SYPL2, FTH1, KCNN4, SLC11A1, P2RX4, PYGM, XIRP1, HAMP, IL1B, LTF, PMP22, CHRNE, MT3	524	343	13588	1.58763	1	0.391224	53.4202
GOTERM_BP_FAT	GO:0001932~regulation of protein amino acid phosphorylation	10	1.20627	0.0438528	OSM, LIF, PTPRC, IL6, TNF, JUN, SH2D1B2, DOK7, PDGFC, ZEB2	524	121	13588	2.14308	1	0.396254	54.1924
GOTERM_BP_FAT	GO:0055072~iron ion homeostasis	5	0.603136	0.0442803	SLC11A1, FTL1, HAMP, LTF, FTH1	524	35	13588	3.70447	1	0.397744	54.5476
GOTERM_BP_FAT	GO:0048002~antigen processing and presentation of peptide antigen	5	0.603136	0.0442803	SLC11A1, H2-L, FCER1G, FCGR1, FCGR3	524	35	13588	3.70447	1	0.397744	54.5476
GOTERM_BP_FAT	GO:0044271~nitrogen compound biosynthetic process	19	2.29192	0.0443181	TCIRG1, ADSSL1, PNMT, ATP1B2, ATP1B4, ATP1A3, NR4A2, ATP6V0C-PS2, CMPK2, GCH1, AMPD1, RP2H, P2RX4, ANK1, HDC, ATP2A1, NOS2, ATP6V0D2, ATP8B4	524	302	13588	1.63144	1	0.396481	54.579
GOTERM_BP_FAT	GO:0045060~negative thymic T cell selection	3	0.361882	0.044488	PTPRC, DOCK2, FAS	524	9	13588	8.64377	1	0.396154	54.7193
GOTERM_BP_FAT	GO:0045078~positive regulation of interferon-gamma biosynthetic process	3	0.361882	0.044488	TLR7, TLR8, TLR9	524	9	13588	8.64377	1	0.396154	54.7193
GOTERM_BP_FAT	GO:0043372~positive regulation of CD4-positive, alpha beta T cell differentiation	3	0.361882	0.044488	GM614, CD83, IL6, IL2RG	524	9	13588	8.64377	1	0.396154	54.7193
GOTERM_BP_FAT	GO:0032101~regulation of response to external stimulus	9	1.08565	0.0449689	ZFP36, TNFRSF1B, PLEK, AOAH, FCER1G, TLR4, THBS1, FCGR1, FCGR3	524	103	13588	2.26584	1	0.397996	55.1144
GOTERM_BP_FAT	GO:0006091~generation of precursor metabolites and energy	17	2.05066	0.0452544	TCIRG1, GNPDA1, PHKG1, EPM2A, PGAM2, AASS, PFKM, ATP6V0C-PS2, CYBA, CYBB, PPP1R3C, PYGM, HK3, GYG, ENO2, ENO3, ATP6V0D2	524	261	13588	1.68901	1	0.398466	55.3474
GOTERM_BP_FAT	GO:0045637~regulation of myeloid cell differentiation	6	0.723764	0.0455823	LIF, ZFP36, TNF, IKZF1, PF4, FAS	524	51	13588	3.05074	1	0.399224	55.6137
GOTERM_BP_FAT	GO:0016311~dephosphorylation	11	1.3269	0.0457506	PTPN7, PTPRJ, DUSP4, PTPRC, DUSP3, NCEH1, DUSP1, EPM2A, PTPN22, PTPRO, DUPD1	524	141	13588	2.02301	1	0.398883	55.7498
GOTERM_BP_FAT	GO:0051130~positive regulation of cellular component organization	10	1.20627	0.04581	SIRPB1A, SLC11A1, TNF, PLEK, FCER1G, CLEC7A, PTX3, SIRPA, FCGR1, FCGR3	524	122	13588	2.12552	1	0.397801	55.7977
GOTERM_BP_FAT	GO:0006928~cell motion	22	2.6538	0.0461446	PRRXL1, C5AR1, TNF, PDPN, CCR1, CXCL3, CXCL2, NR4A2, ATP1A3, ZEB2, ITGB2, PF4, SIX4, SIRPA, ITGAM, FCGR3, CTGF, CXCR4, GBX2, FCER1G, IL1B, CSF3R	524	367	13588	1.55446	1	0.398598	56.0668
GOTERM_BP_FAT	GO:0010927~cellular component assembly involved in morphogenesis	5	0.603136	0.0483586	ACTC1, XIRP1, ACTA1, MYBPC3, PMP22	524	36	13588	3.60157	1	0.411947	57.8087
GOTERM_BP_FAT	GO:0033559~unsaturated fatty acid metabolic process	5	0.603136	0.0483586	PTGIS, PTGS2, PDPN, NCF1, ALOX5AP	524	36	13588	3.60157	1	0.411947	57.8087
GOTERM_BP_FAT	GO:0051250~negative regulation of lymphocyte activation	6	0.723764	0.0489048	CDKN2A, NFKBID, CD274, TNFRSF13B, FAS, IL10	524	52	13588	2.99207	1	0.414049	58.2283
GOTERM_BP_FAT	GO:0046637~regulation of alpha-beta T cell differentiation	4	0.482509	0.0507185	GM614, CD83, IL6, IKZF1, IL2RG	524	22	13588	4.71478	1	0.424332	59.5937
GOTERM_BP_FAT	GO:0050852~T cell receptor signaling pathway	4	0.482509	0.0507185	PTPRC, BCL2A1D, PTPN22, CLEC2I	524	22	13588	4.71478	1	0.424332	59.5937
GOTERM_BP_FAT	GO:0009144~purine nucleoside triphosphate metabolic process	9	1.08565	0.0517315	TCIRG1, RP2H, ATP1B2, ATP2A1, ATP1B4, ATP1A3, ATP6V0C-PS2, ATP6V0D2, ATP8B4	524	106	13588	2.20171	1	0.429294	60.3379
GOTERM_BP_FAT	GO:0009259~ribonucleotide metabolic process	10	1.20627	0.0520278	TCIRG1, RP2H, ATP1B2, ATP2A1, ATP1B4, ATP1A3, ATP6V0C-PS2, ATP6V0D2, AMPD1, ATP8B4	524	125	13588	2.0745	1	0.429659	60.553
GOTERM_BP_FAT	GO:0007596~blood coagulation	7	0.844391	0.0521961	F10, PLEK, F2, PROZ, PF4, F7, TREML1	524	70	13588	2.59313	1	0.429214	60.6748
GOTERM_BP_FAT	GO:0050817~coagulation	7	0.844391	0.0521961	F10, PLEK, F2, PROZ, PF4, F7, TREML1	524	70	13588	2.59313	1	0.429214	60.6748
GOTERM_BP_FAT	GO:0050730~regulation of peptidyl-tyrosine phosphorylation	6	0.723764	0.0523664	OSM, LIF, PTPRC, IL6, SH2D1B2, PDGFC	524	53	13588	2.93562	1	0.428786	60.7976
GOTERM_BP_FAT	GO:0030278~regulation of ossification	6	0.723764	0.0523664	UCMA, ENPP1, FGF23, BGLAP2, SRGN, IFI204	524	53	13588	2.93562	1	0.428786	60.7976
GOTERM_BP_FAT	GO:0006112~energy reserve metabolic process	5	0.603136	0.0526372	PPP1R3C, PYGM, PHKG1, EPM2A, GYG	524	37	13588	3.50423	1	0.42899	60.9922
GOTERM_BP_FAT	GO:0010740~positive regulation of protein kinase cascade	8	0.965018	0.0527232	OSM, LIF, PTPRC, IL6, TNF, IL1B, FGF23, TLR4	524	88	13588	2.35739	1	0.428042	61.0538
GOTERM_BP_FAT	GO:0031399~regulation of protein modification process	12	1.44753	0.0540831	OSM, LIF, PTPRC, IL6, CDKN2A, TNF, JUN, SH2D1B2, DOK7, PDGFC, ZEB2, HHATL	524	165	13588	1.88591	1	0.434964	62.0158
GOTERM_BP_FAT	GO:0042116~macrophage activation	3	0.361882	0.0542209	SLC11A1, TLR1, TLR4	524	10	13588	7.77939	1	0.434325	62.112
GOTERM_BP_FAT	GO:0030889~negative regulation of B cell proliferation	3	0.361882	0.0542209	CDKN2A, TNFRSF13B, IL10	524	10	13588	7.77939	1	0.434325	62.112
GOTERM_BP_FAT	GO:0002866~positive regulation of acute inflammatory response to antigenic stimulus	3	0.361882	0.0542209	FCER1G, FCGR1, FCGR3	524	10	13588	7.77939	1	0.434325	62.112
GOTERM_BP_FAT	GO:0043383~negative T cell selection	3	0.361882	0.0542209	PTPRC, DOCK2, FAS	524	10	13588	7.77939	1	0.434325	62.112
GOTERM_BP_FAT	GO:0002885~positive regulation of hypersensitivity	3	0.361882	0.0542209	FCER1G, FCGR1, FCGR3	524	10	13588	7.77939	1	0.434325	62.112
GOTERM_BP_FAT	GO:0043299~leukocyte degranulation	3	0.361882	0.0542209	LAT2, MYO1F, TAC4	524	10	13588	7.77939	1	0.434325	62.112
GOTERM_BP_FAT	GO:0007599~hemostasis	7	0.844391	0.0552494	F10, PLEK, F2, PROZ, PF4, F7, TREML1	524	71	13588	2.55661	1	0.439096	62.823
GOTERM_BP_FAT	GO:0055002~striated muscle cell development	6	0.723764	0.0559673	ACTC1, XIRP1, ACTA1, DOK7, MYBPC3, KY	524	54	13588	2.88126	1	0.441932	63.3118
GOTERM_BP_FAT	GO:0046365~monosaccharide catabolic process	6	0.723764	0.0559673	GNPDA1, HK3, ENO2, ENO3, PGAM2, PFKM	524	54	13588	2.88126	1	0.441932	63.3118
GOTERM_BP_FAT	GO:0031099~regeneration	4	0.482509	0.0567165	LIF, GATM, PAX7, PLAUR	524	23	13588	4.50979	1	0.444918	63.8154
GOTERM_BP_FAT	GO:0006811~ion transport	37	4.46321	0.057163	CLCN1, KCNC1, FTL1, KCNAB2, SLC9A4, ATP1B2, ATP1B4, CLCNKB, ATP6V0C-PS2, KCNK13, FXYD5, KCNA7, FTH1, SLC11A1, TMEM37, BEST1, ANK1, LTF, ANO5, MCOLN2, AI317395, CAMK2A, ATP6V0D2, KCNE4, GABRD, TCIRG1, TRPC1, PTPRC, ATP1A3, SLC16A3, P2RX4, KCNN4, CYBB, SLC41A2, ATP2A1, SLC13A3, CHRNE	524	712	13588	1.34755	1	0.446083	64.1124
GOTERM_BP_FAT	GO:0046034~ATP metabolic process	8	0.965018	0.0582016	TCIRG1, ATP1B2, ATP2A1, ATP1B4, ATP1A3, ATP6V0C-PS2, ATP6V0D2, ATP8B4	524	90	13588	2.305	1	0.450696	64.7945
GOTERM_BP_FAT	GO:0051098~regulation of binding	8	0.965018	0.0582016	TNF, NFKBID, HMOX1, TLR2, ABRA, TLR4, ITGB2, NLRP3	524	90	13588	2.305	1	0.450696	64.7945
GOTERM_BP_FAT	GO:0001776~leukocyte homeostasis	5	0.603136	0.0617905	IL6, TNFRSF13B, PIK3CD, SH2B2, FAS	524	39	13588	3.32453	1	0.469748	67.0586
GOTERM_BP_FAT	GO:0001818~negative regulation of cytokine production	4	0.482509	0.0630338	CD83, SLC11A1, HMOX1, IL10	524	24	13588	4.32188	1	0.475188	67.8104
GOTERM_BP_FAT	GO:0030334~regulation of cell migration	8	0.965018	0.064019	PDPN, CXCR4, TLR2, MYO1F, THBS1, ANGPTL3, PITX2, CXCL10	524	92	13588	2.2549	1	0.479119	68.3946
GOTERM_BP_FAT	GO:0009250~glucan biosynthetic process	3	0.361882	0.0646202	PPP1R3C, PHKG1, GYG	524	11	13588	7.07217	1	0.480904	68.7462
GOTERM_BP_FAT	GO:0045072~regulation of interferon-gamma biosynthetic process	3	0.361882	0.0646202	TLR7, TLR8, TLR9	524	11	13588	7.07217	1	0.480904	68.7462
GOTERM_BP_FAT	GO:0033135~regulation of peptidyl-serine phosphorylation	3	0.361882	0.0646202	OSM, LIF, IL6	524	11	13588	7.07217	1	0.480904	68.7462
GOTERM_BP_FAT	GO:0043370~regulation of CD4-positive, alpha beta T cell differentiation	3	0.361882	0.0646202	GM614, CD83, IL6, IL2RG	524	11	13588	7.07217	1	0.480904	68.7462
GOTERM_BP_FAT	GO:0009595~detection of biotic stimulus	3	0.361882	0.0646202	TLR1, TLR4, CLEC7A	524	11	13588	7.07217	1	0.480904	68.7462
GOTERM_BP_FAT	GO:0005978~glycogen biosynthetic process	3	0.361882	0.0646202	PPP1R3C, PHKG1, GYG	524	11	13588	7.07217	1	0.480904	68.7462
GOTERM_BP_FAT	GO:0002675~positive regulation of acute inflammatory response	3	0.361882	0.0646202	FCER1G, FCGR1, FCGR3	524	11	13588	7.07217	1	0.480904	68.7462
GOTERM_BP_FAT	GO:0050727~regulation of inflammatory response	6	0.723764	0.067604	ZFP36, TNFRSF1B, AOAH, FCER1G, FCGR1, FCGR3	524	57	13588	2.72961	1	0.495411	70.4372
GOTERM_BP_FAT	GO:0007169~transmembrane receptor protein tyrosine kinase signaling pathway	13	1.56815	0.0676492	VEGFC, DOK2, CCL2, STAP1, CTGF, CSRNP1, TIPARP, DOK7, FGF23, PDGFC, SH2B2, CLEC2I, NR1H3	524	192	13588	1.75576	1	0.494141	70.4621
GOTERM_BP_FAT	GO:0044092~negative regulation of molecular function	10	1.20627	0.068609	PTPRC, BCL2A1D, CDKN2A, NFKBID, GLA, HMOX1, NR4A1, IL1B, NLRP3, ANGPTL3	524	132	13588	1.96449	1	0.497677	70.9871
GOTERM_BP_FAT	GO:0031032~actomyosin structure organization	4	0.482509	0.0696613	ACTC1, XIRP1, ACTA1, MYBPC3	524	25	13588	4.14901	1	0.501641	71.5525
GOTERM_BP_FAT	GO:0051092~positive regulation of NF-kappaB transcription factor activity	4	0.482509	0.0696613	TNF, TLR2, TLR4, ITGB2	524	25	13588	4.14901	1	0.501641	71.5525
GOTERM_BP_FAT	GO:0001756~somitogenesis	5	0.603136	0.0717259	IFITM1, MYF5, RIPPLY1, HES7, ZEB2	524	41	13588	3.16235	1	0.510694	72.6318
GOTERM_BP_FAT	GO:0009165~nucleotide biosynthetic process	12	1.44753	0.0731348	TCIRG1, RP2H, ADSSL1, ATP1B2, ATP2A1, ATP1B4, ATP1A3, ATP6V0C-PS2, ATP6V0D2, AMPD1, CMPK2, ATP8B4	524	174	13588	1.78837	1	0.516268	73.3461
GOTERM_BP_FAT	GO:0031953~negative regulation of protein amino acid autophosphorylation	2	0.241255	0.0755009	PTPRC, JUN	524	2	13588	25.9313	1	0.526431	74.5062
GOTERM_BP_FAT	GO:0045835~negative regulation of meiosis	2	0.241255	0.0755009	OSM, LIF	524	2	13588	25.9313	1	0.526431	74.5062
GOTERM_BP_FAT	GO:0006603~phosphocreatine metabolic process	2	0.241255	0.0755009	CKM, CKMT2	524	2	13588	25.9313	1	0.526431	74.5062
GOTERM_BP_FAT	GO:0002752~cell surface pattern recognition receptor signaling pathway	2	0.241255	0.0755009	TLR2, CLEC7A	524	2	13588	25.9313	1	0.526431	74.5062
GOTERM_BP_FAT	GO:0031952~regulation of protein amino acid autophosphorylation	2	0.241255	0.0755009	PTPRC, JUN	524	2	13588	25.9313	1	0.526431	74.5062
GOTERM_BP_FAT	GO:0042503~tyrosine phosphorylation of Stat3 protein	2	0.241255	0.0755009	OSM, LIF	524	2	13588	25.9313	1	0.526431	74.5062
GOTERM_BP_FAT	GO:0043124~negative regulation of I-kappaB kinase/NF-kappaB cascade	2	0.241255	0.0755009	NFKBID, IL1RL1	524	2	13588	25.9313	1	0.526431	74.5062
GOTERM_BP_FAT	GO:0007035~vacuolar acidification	2	0.241255	0.0755009	SLC11A1, ATP6V0C-PS2	524	2	13588	25.9313	1	0.526431	74.5062
GOTERM_BP_FAT	GO:0042423~catecholamine biosynthetic process	3	0.361882	0.0756206	PNMT, HDC, NR4A2	524	12	13588	6.48282	1	0.525505	74.5636
GOTERM_BP_FAT	GO:0060325~face morphogenesis	3	0.361882	0.0756206	CSRNP1, TIPARP, ASPH	524	12	13588	6.48282	1	0.525505	74.5636
GOTERM_BP_FAT	GO:0010829~negative regulation of glucose transport	3	0.361882	0.0756206	TNF, IL1B, SH2B2	524	12	13588	6.48282	1	0.525505	74.5636
GOTERM_BP_FAT	GO:0042246~tissue regeneration	3	0.361882	0.0756206	GATM, PAX7, PLAUR	524	12	13588	6.48282	1	0.525505	74.5636
GOTERM_BP_FAT	GO:0030641~regulation of cellular pH	3	0.361882	0.0756206	SLC11A1, ATP1A3, ATP6V0C-PS2	524	12	13588	6.48282	1	0.525505	74.5636
GOTERM_BP_FAT	GO:0002275~myeloid cell activation during immune response	3	0.361882	0.0756206	LAT2, MYO1F, TAC4	524	12	13588	6.48282	1	0.525505	74.5636
GOTERM_BP_FAT	GO:0002758~innate immune response-activating signal transduction	3	0.361882	0.0756206	TLR2, KLRK1, CLEC7A	524	12	13588	6.48282	1	0.525505	74.5636
GOTERM_BP_FAT	GO:0009141~nucleoside triphosphate metabolic process	9	1.08565	0.0757935	TCIRG1, RP2H, ATP1B2, ATP2A1, ATP1B4, ATP1A3, ATP6V0C-PS2, ATP6V0D2, ATP8B4	524	115	13588	2.02941	1	0.524844	74.6463
GOTERM_BP_FAT	GO:0044236~multicellular organismal metabolic process	4	0.482509	0.0765889	TIPARP, MMP8, MMP19, MMP7	524	26	13588	3.98943	1	0.527192	75.0235
GOTERM_BP_FAT	GO:0030099~myeloid cell differentiation	8	0.965018	0.0766764	CSF3, PLSCR1, CSF2, TNF, ANK1, STAP1, CCR1, CD300LF	524	96	13588	2.16094	1	0.526123	75.0647
GOTERM_BP_FAT	GO:0043388~positive regulation of DNA binding	5	0.603136	0.0769806	TNF, TLR2, ABRA, TLR4, ITGB2	524	42	13588	3.08706	1	0.526097	75.2073
GOTERM_BP_FAT	GO:0044270~nitrogen compound catabolic process	5	0.603136	0.0769806	NCF2, GM6904, NCF1, HMOX1, ATP2A1	524	42	13588	3.08706	1	0.526097	75.2073
GOTERM_BP_FAT	GO:0042113~B cell activation	7	0.844391	0.0795858	PTPRC, LAT2, IKZF1, PIK3CD, POU2F2, IL7R, HDAC9	524	78	13588	2.32717	1	0.536932	76.3978
GOTERM_BP_FAT	GO:0045893~positive regulation of transcription, DNA-dependent	23	2.77443	0.0820322	EGR1, IL6, TNF, IKZF1, CEBPD, MYF5, NR4A2, FGF23, NR4A1, SIX4, NR4A3, WT1, LIF, OSM, FOS, SLC11A1, CSRNP1, JUN, ABRA, VGLL2, MAFA, FOSL1, PITX2	524	416	13588	1.4337	1	0.546741	77.4664
GOTERM_BP_FAT	GO:0001501~skeletal system development	17	2.05066	0.0844335	PTGS2, MYF5, TBX4, TIPARP, IGF2, HES7, SIX4, DLK1, HOXC11, TNFRSF11A, GLA, CTGF, CSRNP1, PAX7, HOXA10, GPNMB, SPP1	524	285	13588	1.54678	1	0.556091	78.4709
GOTERM_BP_FAT	GO:0042981~regulation of apoptosis	29	3.49819	0.0845604	CSF2, IFIH1, TNF, 1110007C09RIK, NFKBID, NLRP1B, SP110, IL10, GCH1, AGTR2, CDKN2A, CASP4, HMOX1, FCER1G, FAS, SPP1, PTPRC, IL6, EEF1A2, NR4A2, NR4A1, GZMB, NLRP3, FCGR1, FCGR3, BCL2A1D, BTG2, BCL2A1B, IFI204	524	553	13588	1.35987	1	0.555171	78.5228
GOTERM_BP_FAT	GO:0055001~muscle cell development	6	0.723764	0.0850425	ACTC1, XIRP1, ACTA1, DOK7, MYBPC3, KY	524	61	13588	2.55062	1	0.555833	78.7189
GOTERM_BP_FAT	GO:0034404~nucleobase, nucleoside and nucleotide biosynthetic process	12	1.44753	0.0853601	TCIRG1, RP2H, ADSSL1, ATP1B2, ATP2A1, ATP1B4, ATP1A3, ATP6V0C-PS2, ATP6V0D2, AMPD1, CMPK2, ATP8B4	524	179	13588	1.73841	1	0.555764	78.8471
GOTERM_BP_FAT	GO:0034654~nucleobase, nucleoside, nucleotide and nucleic acid biosynthetic process	12	1.44753	0.0853601	TCIRG1, RP2H, ADSSL1, ATP1B2, ATP2A1, ATP1B4, ATP1A3, ATP6V0C-PS2, ATP6V0D2, AMPD1, CMPK2, ATP8B4	524	179	13588	1.73841	1	0.555764	78.8471
GOTERM_BP_FAT	GO:0002863~positive regulation of inflammatory response to antigenic stimulus	3	0.361882	0.0871604	FCER1G, FCGR1, FCGR3	524	13	13588	5.98415	1	0.562179	79.5605
GOTERM_BP_FAT	GO:0002864~regulation of acute inflammatory response to antigenic stimulus	3	0.361882	0.0871604	FCER1G, FCGR1, FCGR3	524	13	13588	5.98415	1	0.562179	79.5605
GOTERM_BP_FAT	GO:0045055~regulated secretory pathway	3	0.361882	0.0871604	LAT2, MYO1F, TAC4	524	13	13588	5.98415	1	0.562179	79.5605
GOTERM_BP_FAT	GO:0043488~regulation of mRNA stability	3	0.361882	0.0871604	ZFP36, SLC11A1, APOBEC1	524	13	13588	5.98415	1	0.562179	79.5605
GOTERM_BP_FAT	GO:0045408~regulation of interleukin-6 biosynthetic process	3	0.361882	0.0871604	TLR1, IL1B, TLR4	524	13	13588	5.98415	1	0.562179	79.5605
GOTERM_BP_FAT	GO:0002883~regulation of hypersensitivity	3	0.361882	0.0871604	FCER1G, FCGR1, FCGR3	524	13	13588	5.98415	1	0.562179	79.5605
GOTERM_BP_FAT	GO:0051254~positive regulation of RNA metabolic process	23	2.77443	0.0872925	EGR1, IL6, TNF, IKZF1, CEBPD, MYF5, NR4A2, FGF23, NR4A1, SIX4, NR4A3, WT1, LIF, OSM, FOS, SLC11A1, CSRNP1, JUN, ABRA, VGLL2, MAFA, FOSL1, PITX2	524	419	13588	1.42344	1	0.561286	79.6119
GOTERM_BP_FAT	GO:0045935~positive regulation of nucleobase, nucleoside, nucleotide and nucleic acid metabolic process	27	3.25694	0.0877041	TNF, TNFSF13, WT1, LIF, FOS, SLC11A1, POU2F2, ABRA, FOSL1, PITX2, EGR1, PTPRC, IL6, IKZF1, CEBPD, MYF5, NR4A2, FGF23, NR4A1, SIX4, NR4A3, OSM, CSRNP1, JUN, VGLL2, MAFA, KLF2	524	510	13588	1.37283	1	0.561606	79.7714
GOTERM_BP_FAT	GO:0006096~glycolysis	5	0.603136	0.0880489	HK3, ENO2, ENO3, PGAM2, PFKM	524	44	13588	2.94674	1	0.561637	79.904
GOTERM_BP_FAT	GO:0044057~regulation of system process	13	1.56815	0.0881077	TNF, NCF1, MYBPC3, SMTNL1, TAC4, TPM1, AGTR2, ATP2A1, IL1B, CASQ1, CAMK2A, CASQ2, HRC	524	201	13588	1.67715	1	0.560441	79.9266
GOTERM_BP_FAT	GO:0010628~positive regulation of gene expression	26	3.13631	0.0891986	CSF2, TNF, WT1, LIF, FOS, SLC11A1, POU2F2, ABRA, FOSL1, PITX2, EGR1, IL6, IKZF1, CEBPD, MYF5, NR4A2, FGF23, NR4A1, SIX4, NR4A3, OSM, CSRNP1, JUN, VGLL2, MAFA, KLF2	524	488	13588	1.38159	1	0.56366	80.3406
GOTERM_BP_FAT	GO:0006163~purine nucleotide metabolic process	11	1.3269	0.0898616	TCIRG1, RP2H, ADSSL1, ATP1B2, ATP2A1, ATP1B4, ATP1A3, ATP6V0C-PS2, ATP6V0D2, AMPD1, ATP8B4	524	160	13588	1.78278	1	0.565032	80.5883
GOTERM_BP_FAT	GO:0007249~I-kappaB kinase/NF-kappaB cascade	4	0.482509	0.0913017	TLR1, TNFSF14, TLR4, BTK	524	28	13588	3.70447	1	0.569641	81.1161
GOTERM_BP_FAT	GO:0016052~carbohydrate catabolic process	7	0.844391	0.0915921	GNPDA1, PYGM, HK3, ENO2, ENO3, PGAM2, PFKM	524	81	13588	2.24098	1	0.569419	81.2209
GOTERM_BP_FAT	GO:0008285~negative regulation of cell proliferation	14	1.68878	0.0923956	TNF, PTGS2, IFITM3, TNFRSF13B, IL10, FTH1, SLFN1, SLFN2, CDKN2A, XIRP1, JUN, HMOX1, CD274, ASPH	524	224	13588	1.62071	1	0.571321	81.508
GOTERM_BP_FAT	GO:0043067~regulation of programmed cell death	29	3.49819	0.0936458	CSF2, IFIH1, TNF, 1110007C09RIK, NFKBID, NLRP1B, SP110, IL10, GCH1, AGTR2, CDKN2A, CASP4, HMOX1, FCER1G, FAS, SPP1, PTPRC, IL6, EEF1A2, NR4A2, NR4A1, GZMB, NLRP3, FCGR1, FCGR3, BCL2A1D, BTG2, BCL2A1B, IFI204	524	560	13588	1.34287	1	0.575029	81.9465
GOTERM_BP_FAT	GO:0051099~positive regulation of binding	5	0.603136	0.0938553	TNF, TLR2, ABRA, TLR4, ITGB2	524	45	13588	2.88126	1	0.574466	82.019
GOTERM_BP_FAT	GO:0006812~cation transport	27	3.25694	0.0957317	KCNC1, FTL1, KCNAB2, SLC9A4, ATP1B2, ATP1B4, ATP6V0C-PS2, KCNK13, KCNA7, FTH1, SLC11A1, TMEM37, ANK1, LTF, AI317395, CAMK2A, ATP6V0D2, KCNE4, TCIRG1, TRPC1, PTPRC, ATP1A3, KCNN4, P2RX4, SLC41A2, ATP2A1, SLC13A3	524	515	13588	1.3595	1	0.580629	82.6564
GOTERM_BP_FAT	GO:0043065~positive regulation of apoptosis	15	1.80941	0.0983361	PTPRC, TNF, NFKBID, NR4A1, GZMB, SP110, FCGR1, IL10, GCH1, FCGR3, CDKN2A, CASP4, HMOX1, FAS, IFI204	524	248	13588	1.56843	1	0.589531	83.5058
GOTERM_BP_FAT	GO:0002707~negative regulation of lymphocyte mediated immunity	3	0.361882	0.0991821	PTPRC, SH2D1B2, IL7R	524	14	13588	5.55671	1	0.591423	83.7731
GOTERM_BP_FAT	GO:0060323~head morphogenesis	3	0.361882	0.0991821	CSRNP1, TIPARP, ASPH	524	14	13588	5.55671	1	0.591423	83.7731
GOTERM_BP_FAT	GO:0002286~T cell activation during immune response	3	0.361882	0.0991821	SLC11A1, EOMES, LCP1	524	14	13588	5.55671	1	0.591423	83.7731
GOTERM_BP_FAT	GO:0030282~bone mineralization	3	0.361882	0.0991821	GLA, PTGS2, GPNMB	524	14	13588	5.55671	1	0.591423	83.7731
GOTERM_BP_FAT	GO:0002704~negative regulation of leukocyte mediated immunity	3	0.361882	0.0991821	PTPRC, SH2D1B2, IL7R	524	14	13588	5.55671	1	0.591423	83.7731
GOTERM_BP_FAT	GO:0006693~prostaglandin metabolic process	3	0.361882	0.0991821	PTGIS, PTGS2, PDPN	524	14	13588	5.55671	1	0.591423	83.7731
GOTERM_BP_FAT	GO:0006692~prostanoid metabolic process	3	0.361882	0.0991821	PTGIS, PTGS2, PDPN	524	14	13588	5.55671	1	0.591423	83.7731
GOTERM_BP_FAT	GO:0001666~response to hypoxia	6	0.723764	0.0995235	UCP3, PYGM, HMOX1, NR4A2, NOS2, MT3	524	64	13588	2.43106	1	0.591344	83.8799
GOTERM_BP_FAT	GO:0010941~regulation of cell death	29	3.49819	0.0997285	CSF2, IFIH1, TNF, 1110007C09RIK, NFKBID, NLRP1B, SP110, IL10, GCH1, AGTR2, CDKN2A, CASP4, HMOX1, FCER1G, FAS, SPP1, PTPRC, IL6, EEF1A2, NR4A2, NR4A1, GZMB, NLRP3, FCGR1, FCGR3, BCL2A1D, BTG2, BCL2A1B, IFI204	524	563	13588	1.33572	1	0.590739	83.9436

## Sheet: GO.day14
Category	Term	Count	%	PValue	Genes	List Total	Pop Hits	Pop Total	Fold Enrichment	Bonferroni	Benjamini	FDR
GOTERM_BP_FAT	GO:0031497~chromatin assembly	23	3.8206	4.49801e-19	HIST1H2AB, HIST1H4M, HIST1H2AC, HIST4H4, HIST1H4K, HIST1H2AA, HIST1H2AF, HIST1H2AG, HIST2H3C2, H1FX, HIST1H2BP, HIST2H2AB, HIST1H2BM, HIST1H2BN, HIST1H4A, HIST1H2BK, H2AFX, HIST1H4D, HIST3H2BA, HIST1H4J, HIST1H4H, HIST1H2BB, HIST1H1E, HIST1H1D, HIST1H2BG, HIST1H1A, GM14474, HIST1H2BH, HIST2H2BB, HIST1H3A, CENPV, HIST1H3B, HIST1H3C, HIST1H2AK, HIST1H3E, HIST1H3F, HIST1H3H, HIST1H3I, HIST1H2AN	307	75	13588	13.5732	7.07537e-16	7.07537e-16	7.51656e-16
GOTERM_BP_FAT	GO:0065004~protein-DNA complex assembly	23	3.8206	6.19748e-19	HIST1H2AB, HIST1H4M, HIST1H2AC, HIST4H4, HIST1H4K, HIST1H2AA, HIST1H2AF, HIST1H2AG, HIST2H3C2, H1FX, HIST1H2BP, HIST2H2AB, HIST1H2BM, HIST1H2BN, HIST1H4A, HIST1H2BK, H2AFX, HIST1H4D, HIST3H2BA, HIST1H4J, HIST1H4H, HIST1H2BB, HIST1H1E, HIST1H1D, HIST1H2BG, HIST1H1A, GM14474, HIST1H2BH, HIST2H2BB, HIST1H3A, CENPV, HIST1H3B, HIST1H3C, HIST1H2AK, HIST1H3E, HIST1H3F, HIST1H3H, HIST1H3I, HIST1H2AN	307	76	13588	13.3947	9.74864e-16	4.87432e-16	1.03565e-15
GOTERM_BP_FAT	GO:0006334~nucleosome assembly	22	3.65449	4.57742e-18	HIST1H2AB, HIST1H4M, HIST1H2AC, HIST4H4, HIST1H4K, HIST1H2AA, HIST1H2AF, HIST1H2AG, HIST2H3C2, H1FX, HIST1H2BP, HIST2H2AB, HIST1H2BM, HIST1H2BN, HIST1H4A, HIST1H2BK, H2AFX, HIST1H4D, HIST3H2BA, HIST1H4J, HIST1H4H, HIST1H2BB, HIST1H1E, HIST1H1D, HIST1H1A, GM14474, HIST1H2BG, HIST1H2BH, HIST2H2BB, HIST1H3A, HIST1H3B, HIST1H3C, HIST1H2AK, HIST1H3E, HIST1H3F, HIST1H3H, HIST1H3I, HIST1H2AN	307	73	13588	13.3388	7.20029e-15	2.4001e-15	7.64927e-15
GOTERM_BP_FAT	GO:0034728~nucleosome organization	22	3.65449	1.1506e-17	HIST1H2AB, HIST1H4M, HIST1H2AC, HIST4H4, HIST1H4K, HIST1H2AA, HIST1H2AF, HIST1H2AG, HIST2H3C2, H1FX, HIST1H2BP, HIST2H2AB, HIST1H2BM, HIST1H2BN, HIST1H4A, HIST1H2BK, H2AFX, HIST1H4D, HIST3H2BA, HIST1H4J, HIST1H4H, HIST1H2BB, HIST1H1E, HIST1H1D, HIST1H1A, GM14474, HIST1H2BG, HIST1H2BH, HIST2H2BB, HIST1H3A, HIST1H3B, HIST1H3C, HIST1H2AK, HIST1H3E, HIST1H3F, HIST1H3H, HIST1H3I, HIST1H2AN	307	76	13588	12.8123	1.80989e-14	4.52474e-15	1.92275e-14
GOTERM_BP_FAT	GO:0006323~DNA packaging	24	3.98671	3.47107e-17	HIST1H2AB, HIST1H4M, HIST1H2AC, HIST4H4, HIST1H4K, HIST1H2AA, HIST1H2AF, HIST1H2AG, HIST2H3C2, H1FX, HIST1H2BP, HIST2H2AB, HIST1H2BM, HIST1H2BN, HIST1H4A, STRA8, HIST1H2BK, H2AFX, HIST1H4D, HIST3H2BA, HIST1H4J, HIST1H4H, HIST1H2BB, HIST1H1E, HIST1H1D, HIST1H2BG, GM14474, HIST1H1A, HIST1H2BH, HIST2H2BB, HIST1H3A, CENPV, HIST1H3B, HIST1H3C, HIST1H2AK, HIST1H3E, HIST1H3F, HIST1H3H, HIST1H3I, HIST1H2…	307	101	13588	10.5174	5.46e-14	1.092e-14	5.80046e-14
GOTERM_BP_FAT	GO:0006333~chromatin assembly or disassembly	23	3.8206	2.79841e-15	HIST1H2AB, HIST1H4M, HIST1H2AC, HIST4H4, HIST1H4K, HIST1H2AA, HIST1H2AF, HIST1H2AG, HIST2H3C2, H1FX, HIST1H2BP, HIST2H2AB, HIST1H2BM, HIST1H2BN, HIST1H4A, HIST1H2BK, H2AFX, HIST1H4D, HIST3H2BA, HIST1H4J, HIST1H4H, HIST1H2BB, HIST1H1E, HIST1H1D, HIST1H2BG, HIST1H1A, GM14474, HIST1H2BH, HIST2H2BB, HIST1H3A, CENPV, HIST1H3B, HIST1H3C, HIST1H2AK, HIST1H3E, HIST1H3F, HIST1H3H, HIST1H3I, HIST1H2AN	307	109	13588	9.33939	4.36595e-12	7.2764e-13	4.64073e-12
GOTERM_BP_FAT	GO:0034622~cellular macromolecular complex assembly	25	4.15282	1.20688e-10	HIST1H2AB, HIST1H4M, HIST1H2AC, HIST4H4, HIST1H4K, HIST1H2AA, HIST1H2AF, HIST1H2AG, HIST2H3C2, H1FX, HIST1H2BP, HIST2H2AB, HIST1H2BM, HIST1H2BN, HIST1H4A, HIST1H2BK, 1110017D15RIK, H2AFX, HIST1H4D, HIST3H2BA, HIST1H4J, SCO2, HIST1H4H, HIST1H2BB, HIST1H1E, HIST1H1D, HIST1H1A, GM14474, HIST1H2BG, HIST1H2BH, HIST2H2BB, HIST1H3A, HIST1H3B, CENPV, HIST1H3C, HIST1H2AK, HIST1H3E, HIST1H3F, HIST1H3H, HIS…	307	217	13588	5.09915	1.89842e-07	2.71203e-08	2.0168e-07
GOTERM_BP_FAT	GO:0034621~cellular macromolecular complex subunit organization	26	4.31894	2.778e-10	HIST1H2AB, HIST1H4M, HIST1H2AC, HIST4H4, HIST1H4K, HIST1H2AA, HIST1H2AF, HIST1H2AG, HIST2H3C2, H1FX, HIST1H2BP, HIST2H2AB, HIST1H2BM, HIST1H2BN, HIST1H4A, HIST1H2BK, 1110017D15RIK, H2AFX, HIST1H4D, HIST3H2BA, HIST1H4J, SCO2, HIST1H4H, HIST1H2BB, HIST1H1E, HIST1H1D, HIST1H1A, GM14474, HIST1H2BG, HIST1H2BH, HIST2H2BB, HIST1H3A, CENPV, HIST1H3B, HIST1H3C, HIST1H2AK, HIST1H3E, STMN1, HIST1H3F, HIST1H…	307	245	13588	4.69704	4.36979e-07	5.46223e-08	4.64227e-07
GOTERM_BP_FAT	GO:0065003~macromolecular complex assembly	28	4.65116	1.18807e-08	HIST1H2AB, HIST1H4M, HIST1H2AC, HIST4H4, HIST1H4K, HIST1H2AA, HIST1H2AF, HIST1H2AG, HIST2H3C2, H1FX, HIST1H2BP, HIST2H2AB, HIST1H2BM, HIST1H2BN, HIST1H4A, HIST1H2BK, CDA, 1110017D15RIK, H2AFX, HIST1H4D, HSF4, HIST3H2BA, HIST1H4J, SCO2, DCTPP1, HIST1H4H, HIST1H2BB, HIST1H1E, HIST1H1D, HIST1H1A, GM14474, HIST1H2BG, HIST1H2BH, HIST2H2BB, HIST1H3A, CENPV, HIST1H3B, HIST1H3C, HIST1H2AK, HIST1H3E, HIST…	307	338	13588	3.66656	1.86881e-05	2.07647e-06	1.98536e-05
GOTERM_BP_FAT	GO:0043933~macromolecular complex subunit organization	29	4.81728	1.71415e-08	HIST1H2AB, HIST1H4M, HIST1H2AC, HIST4H4, HIST1H4K, HIST1H2AA, HIST1H2AF, HIST1H2AG, HIST2H3C2, H1FX, HIST1H2BP, HIST2H2AB, HIST1H2BM, HIST1H2BN, HIST1H4A, HIST1H2BK, CDA, 1110017D15RIK, H2AFX, HIST1H4D, HSF4, HIST3H2BA, HIST1H4J, SCO2, DCTPP1, HIST1H4H, HIST1H2BB, HIST1H1E, HIST1H1D, HIST1H1A, GM14474, HIST1H2BG, HIST1H2BH, HIST2H2BB, HIST1H3A, CENPV, HIST1H3B, HIST1H3C, HIST1H2AK, STMN1, HIST1H3…	307	367	13588	3.49743	2.69631e-05	2.69635e-06	2.86448e-05
GOTERM_BP_FAT	GO:0051276~chromosome organization	29	4.81728	1.31838e-07	HIST1H2AB, HIST1H4M, HIST1H2AC, HIST4H4, HIST1H4K, HIST1H2AA, HIST1H2AF, HIST1H2AG, MAEL, HIST2H3C2, H1FX, TERC, HIST1H2BP, HIST2H2AB, HIST1H2BM, HIST1H2BN, HIST1H4A, STRA8, HIST1H2BK, NPM2, H2AFX, HIST1H4D, HSF4, HIST3H2BA, HIST1H4J, HIST1H4H, HIST1H2BB, HIST1H1E, HIST1H1D, HIST1H1A, GM14474, HIST1H2BG, HIST1H2BH, HIST2H2BB, SYCP3, HIST1H3A, CENPV, HIST1H3B, HIST1H3C, HIST1H2AK, HIST1H3E, HIST1H…	307	404	13588	3.17712	0.000207359	1.88526e-05	0.000220312
GOTERM_BP_FAT	GO:0006325~chromatin organization	25	4.15282	1.90046e-07	HIST1H2AB, HIST1H4M, HIST1H2AC, HIST4H4, HIST1H4K, HIST1H2AA, HIST1H2AF, HIST1H2AG, HIST2H3C2, H1FX, HIST1H2BP, HIST2H2AB, HIST1H2BM, HIST1H2BN, HIST1H4A, HIST1H2BK, NPM2, H2AFX, HIST1H4D, HSF4, HIST3H2BA, HIST1H4J, HIST1H4H, HIST1H2BB, HIST1H1E, HIST1H1D, HIST1H1A, GM14474, HIST1H2BG, HIST1H2BH, HIST2H2BB, HIST1H3A, HIST1H3B, CENPV, HIST1H3C, HIST1H2AK, HIST1H3E, HIST1H3F, HIST1H3H, HIST1H3I, HI…	307	315	13588	3.51274	0.000298898	2.49116e-05	0.000317583
GOTERM_BP_FAT	GO:0030239~myofibril assembly	6	0.996678	5.0283e-05	MYL2, TCAP, ACTA1, TTN, NEURL2, CAPN3	307	19	13588	13.977	0.0760499	0.00606593	0.0839941
GOTERM_BP_FAT	GO:0006091~generation of precursor metabolites and energy	18	2.99003	8.93381e-05	TCIRG1, NDUFA2, NDUFB7, PHKG1, PGAM2, NDUFA13, PFKM, ATP6V0C-PS2, UQCRQ, NDUFV3, NDUFS7, CYBA, PYGM, HK3, PPP1R1A, ENO3, GM12070, PRLH	307	261	13588	3.05245	0.131107	0.00998801	0.149187
GOTERM_BP_FAT	GO:0031032~actomyosin structure organization	6	0.996678	0.000205629	MYL2, TCAP, ACTA1, TTN, NEURL2, CAPN3	307	25	13588	10.6225	0.276379	0.021335	0.343069
GOTERM_BP_FAT	GO:0010927~cellular component assembly involved in morphogenesis	6	0.996678	0.00119168	MYL2, TCAP, ACTA1, TTN, NEURL2, CAPN3	307	36	13588	7.37676	0.846742	0.110617	1.97287
GOTERM_BP_FAT	GO:0055002~striated muscle cell development	7	1.16279	0.00129273	MYL2, TCAP, ACTA1, KY, TTN, NEURL2, CAPN3	307	54	13588	5.73748	0.86929	0.112807	2.13846
GOTERM_BP_FAT	GO:0045214~sarcomere organization	4	0.664452	0.00163163	TCAP, TTN, NEURL2, CAPN3	307	11	13588	16.0948	0.923361	0.132988	2.69193
GOTERM_BP_FAT	GO:0048477~oogenesis	6	0.996678	0.00172259	NANOS3, STRA8, NPM2, ZGLP1, VMO1, YBX2	307	39	13588	6.80932	0.933594	0.133016	2.83997
GOTERM_BP_FAT	GO:0007517~muscle organ development	12	1.99336	0.00214971	SRPK3, LBX1, MYL2, ACTA1, CHKB, MYLPF, VGLL2, KY, TBX1, SMTNL1, TTN, TCF15	307	176	13588	3.01777	0.966127	0.155708	3.53232
GOTERM_BP_FAT	GO:0044275~cellular carbohydrate catabolic process	7	1.16279	0.00223929	PGLS, PYGM, HK3, ENO3, PGAM2, PFKM, GM12070	307	60	13588	5.16374	0.970588	0.15458	3.67694
GOTERM_BP_FAT	GO:0006936~muscle contraction	7	1.16279	0.00223929	JSRP1, MYBPC2, MYH1, RYR1, MYH4, TTN, TPM2	307	60	13588	5.16374	0.970588	0.15458	3.67694
GOTERM_BP_FAT	GO:0030003~cellular cation homeostasis	11	1.82724	0.00232692	SLC11A1, FTL1, JPH2, PYGM, RYR1, MT2, ATP1A3, MT1, EPOR, ATP6V0C-PS2, SCO2	307	152	13588	3.20307	0.974383	0.153435	3.81821
GOTERM_BP_FAT	GO:0055001~muscle cell development	7	1.16279	0.00243752	MYL2, TCAP, ACTA1, KY, TTN, NEURL2, CAPN3	307	61	13588	5.07908	0.978483	0.153723	3.99624
GOTERM_BP_FAT	GO:0055080~cation homeostasis	12	1.99336	0.00303023	SLC11A1, FTL1, JPH2, PYGM, RYR1, MT2, ATP1A3, MT1, EPOR, ATP6V0C-PS2, SCO2, HRC	307	184	13588	2.88656	0.991552	0.180374	4.94501
GOTERM_BP_FAT	GO:0042742~defense response to bacterium	9	1.49502	0.00303087	SLC11A1, DEFB7, LYZ1, CEBPE, DEFB38, DEFB25, PRG2, DEFB4, DEFB3	307	108	13588	3.68838	0.99156	0.173861	4.94603
GOTERM_BP_FAT	GO:0003012~muscle system process	7	1.16279	0.0039163	JSRP1, MYBPC2, MYH1, RYR1, MYH4, TTN, TPM2	307	67	13588	4.62424	0.997914	0.211325	6.34695
GOTERM_BP_FAT	GO:0055066~di-, tri-valent inorganic cation homeostasis	10	1.66113	0.00580484	SLC11A1, FTL1, JPH2, PYGM, RYR1, MT2, MT1, EPOR, SCO2, HRC	307	146	13588	3.03155	0.999895	0.287639	9.2704
GOTERM_BP_FAT	GO:0019320~hexose catabolic process	6	0.996678	0.00613359	PGLS, HK3, ENO3, PGAM2, PFKM, GM12070	307	52	13588	5.10699	0.999937	0.292231	9.77045
GOTERM_BP_FAT	GO:0006007~glucose catabolic process	6	0.996678	0.00613359	PGLS, HK3, ENO3, PGAM2, PFKM, GM12070	307	52	13588	5.10699	0.999937	0.292231	9.77045
GOTERM_BP_FAT	GO:0010558~negative regulation of macromolecule biosynthetic process	19	3.15615	0.0066336	HELT, FOXJ1, MAEL, NDUFA13, NRIP2, YBX2, PURA, HOXB4, HES5, OVOL2, STRA8, ID1, ZGLP1, FOXE1, NKX2-1, HSF4, ID3, HHATL, NR1H3	307	418	13588	2.01184	0.999972	0.303031	10.526
GOTERM_BP_FAT	GO:0014823~response to activity	3	0.498339	0.00714162	MYH1, MYH4, SMTNL1	307	6	13588	22.1303	0.999987	0.313262	11.2876
GOTERM_BP_FAT	GO:0046365~monosaccharide catabolic process	6	0.996678	0.00719726	PGLS, HK3, ENO3, PGAM2, PFKM, GM12070	307	54	13588	4.91784	0.999988	0.30686	11.3707
GOTERM_BP_FAT	GO:0007292~female gamete generation	6	0.996678	0.00838333	NANOS3, STRA8, NPM2, ZGLP1, VMO1, YBX2	307	56	13588	4.74221	0.999998	0.338887	13.1235
GOTERM_BP_FAT	GO:0045934~negative regulation of nucleobase, nucleoside, nucleotide and nucleic acid metabolic process	18	2.99003	0.00855257	HELT, FOXJ1, MAEL, NDUFA13, NRIP2, PURA, HOXB4, HES5, OVOL2, STRA8, ID1, ZGLP1, FOXE1, CDA, NKX2-1, HSF4, ID3, NR1H3	307	397	13588	2.00678	0.999999	0.335969	13.371
GOTERM_BP_FAT	GO:0051172~negative regulation of nitrogen compound metabolic process	18	2.99003	0.00945235	HELT, FOXJ1, MAEL, NDUFA13, NRIP2, PURA, HOXB4, HES5, OVOL2, STRA8, ID1, ZGLP1, FOXE1, CDA, NKX2-1, HSF4, ID3, NR1H3	307	401	13588	1.98676	1	0.355571	14.6755
GOTERM_BP_FAT	GO:0009890~negative regulation of biosynthetic process	19	3.15615	0.00956023	HELT, FOXJ1, MAEL, NDUFA13, NRIP2, YBX2, PURA, HOXB4, HES5, OVOL2, STRA8, ID1, ZGLP1, FOXE1, NKX2-1, HSF4, ID3, HHATL, NR1H3	307	434	13588	1.93768	1	0.350616	14.8306
GOTERM_BP_FAT	GO:0016052~carbohydrate catabolic process	7	1.16279	0.00981608	PGLS, PYGM, HK3, ENO3, PGAM2, PFKM, GM12070	307	81	13588	3.82499	1	0.350159	15.1975
GOTERM_BP_FAT	GO:0046688~response to copper ion	3	0.498339	0.00985023	LCAT, MT2, MT1	307	7	13588	18.9688	1	0.343507	15.2464
GOTERM_BP_FAT	GO:0006599~phosphagen metabolic process	3	0.498339	0.00985023	CKM, CKMT2, GAMT	307	7	13588	18.9688	1	0.343507	15.2464
GOTERM_BP_FAT	GO:0045892~negative regulation of transcription, DNA-dependent	15	2.49169	0.010163	HELT, FOXJ1, MAEL, NDUFA13, NRIP2, PURA, HOXB4, OVOL2, HES5, ID1, ZGLP1, FOXE1, NKX2-1, HSF4, ID3	307	308	13588	2.15555	1	0.34482	15.6926
GOTERM_BP_FAT	GO:0001708~cell fate specification	6	0.996678	0.0104062	TBX6, LBX1, MYL2, NKX2-1, TBX1, TLX3	307	59	13588	4.50108	1	0.344212	16.0382
GOTERM_BP_FAT	GO:0051253~negative regulation of RNA metabolic process	15	2.49169	0.0107907	HELT, FOXJ1, MAEL, NDUFA13, NRIP2, PURA, HOXB4, OVOL2, HES5, ID1, ZGLP1, FOXE1, NKX2-1, HSF4, ID3	307	310	13588	2.14164	1	0.347308	16.5816
GOTERM_BP_FAT	GO:0030005~cellular di-, tri-valent inorganic cation homeostasis	9	1.49502	0.0108998	SLC11A1, FTL1, JPH2, PYGM, RYR1, MT2, MT1, EPOR, SCO2	307	134	13588	2.97273	1	0.343266	16.7353
GOTERM_BP_FAT	GO:0006164~purine nucleotide biosynthetic process	9	1.49502	0.0123468	TCIRG1, ADSSL1, ATP1B2, ATP2A1, ATP1A3, PTH2, ATP6V0C-PS2, GUCA2B, AMPD1	307	137	13588	2.90763	1	0.372051	18.7477
GOTERM_BP_FAT	GO:0001890~placenta development	7	1.16279	0.0136681	NRP, CEBPB, OVOL2, PLAC1, IL11RA1, EPOR, CITED1	307	87	13588	3.5612	1	0.395557	20.5452
GOTERM_BP_FAT	GO:0006006~glucose metabolic process	9	1.49502	0.0139303	PGLS, PYGM, PHKG1, HK3, PPP1R1A, ENO3, PGAM2, PFKM, GM12070	307	140	13588	2.84532	1	0.394385	20.8974
GOTERM_BP_FAT	GO:0006575~cellular amino acid derivative metabolic process	9	1.49502	0.0144897	OAZ3, CKM, CKMT2, CHKB, FABP3, GAMT, PTMS, AMD1, GSTP2	307	141	13588	2.82514	1	0.399624	21.6439
GOTERM_BP_FAT	GO:0051146~striated muscle cell differentiation	7	1.16279	0.0151581	MYL2, TCAP, ACTA1, KY, TTN, NEURL2, CAPN3	307	89	13588	3.48117	1	0.40685	22.5272
GOTERM_BP_FAT	GO:0046164~alcohol catabolic process	6	0.996678	0.0154052	PGLS, HK3, ENO3, PGAM2, PFKM, GM12070	307	65	13588	4.08559	1	0.405238	22.8514
GOTERM_BP_FAT	GO:0000122~negative regulation of transcription from RNA polymerase II promoter	12	1.99336	0.0157129	HOXB4, HELT, HES5, ID1, FOXJ1, ZGLP1, MAEL, FOXE1, NKX2-1, ID3, HSF4, NRIP2	307	231	13588	2.29925	1	0.404893	23.2534
GOTERM_BP_FAT	GO:0006096~glycolysis	5	0.830565	0.0168812	HK3, ENO3, PGAM2, PFKM, GM12070	307	44	13588	5.02961	1	0.421055	24.7615
GOTERM_BP_FAT	GO:0009165~nucleotide biosynthetic process	10	1.66113	0.0170961	TCIRG1, ADSSL1, ATP1B2, ATP2A1, ATP1A3, PTH2, QPRT, ATP6V0C-PS2, GUCA2B, AMPD1	307	174	13588	2.54371	1	0.418704	25.036
GOTERM_BP_FAT	GO:0031327~negative regulation of cellular biosynthetic process	18	2.99003	0.0177528	HELT, FOXJ1, MAEL, NDUFA13, NRIP2, YBX2, PURA, HOXB4, HES5, OVOL2, STRA8, ID1, ZGLP1, FOXE1, NKX2-1, HSF4, ID3, NR1H3	307	430	13588	1.85277	1	0.424474	25.8685
GOTERM_BP_FAT	GO:0034654~nucleobase, nucleoside, nucleotide and nucleic acid biosynthetic process	10	1.66113	0.0201675	TCIRG1, ADSSL1, ATP1B2, ATP2A1, ATP1A3, PTH2, QPRT, ATP6V0C-PS2, GUCA2B, AMPD1	307	179	13588	2.47266	1	0.460064	28.8558
GOTERM_BP_FAT	GO:0034404~nucleobase, nucleoside and nucleotide biosynthetic process	10	1.66113	0.0201675	TCIRG1, ADSSL1, ATP1B2, ATP2A1, ATP1A3, PTH2, QPRT, ATP6V0C-PS2, GUCA2B, AMPD1	307	179	13588	2.47266	1	0.460064	28.8558
GOTERM_BP_FAT	GO:0016481~negative regulation of transcription	16	2.65781	0.0219377	HELT, FOXJ1, MAEL, NDUFA13, NRIP2, PURA, HOXB4, HES5, OVOL2, ID1, ZGLP1, FOXE1, NKX2-1, HSF4, ID3, NR1H3	307	372	13588	1.90368	1	0.482291	30.9734
GOTERM_BP_FAT	GO:0009952~anterior/posterior pattern formation	9	1.49502	0.0225331	HOXB4, ACVR2B, TCAP, HOXB8, HOXB5, HOXB6, TBX1, TTN, TCF15	307	153	13588	2.60356	1	0.485155	31.6723
GOTERM_BP_FAT	GO:0003002~regionalization	11	1.82724	0.0232895	HOXB4, ACVR2B, TCAP, OVOL2, HOXB8, HOXB5, HOXB6, NKX2-1, TBX1, TTN, TCF15	307	214	13588	2.27508	1	0.490314	32.5506
GOTERM_BP_FAT	GO:0009617~response to bacterium	9	1.49502	0.0258029	SLC11A1, DEFB7, LYZ1, CEBPE, DEFB38, DEFB25, PRG2, DEFB4, DEFB3	307	157	13588	2.53723	1	0.520158	35.3931
GOTERM_BP_FAT	GO:0007631~feeding behavior	5	0.830565	0.0275216	NPY, HELT, ADM2, PRLH, TCF15	307	51	13588	4.33927	1	0.537055	37.2716
GOTERM_BP_FAT	GO:0006163~purine nucleotide metabolic process	9	1.49502	0.0284629	TCIRG1, ADSSL1, ATP1B2, ATP2A1, ATP1A3, PTH2, ATP6V0C-PS2, GUCA2B, AMPD1	307	160	13588	2.48966	1	0.543027	38.2786
GOTERM_BP_FAT	GO:0030641~regulation of cellular pH	3	0.498339	0.028745	SLC11A1, ATP1A3, ATP6V0C-PS2	307	12	13588	11.0651	1	0.540493	38.5774
GOTERM_BP_FAT	GO:0005996~monosaccharide metabolic process	10	1.66113	0.0291123	PGLS, PYGM, PHKG1, HK3, PPP1R1A, B4GALNT2, ENO3, PGAM2, PFKM, GM12070	307	191	13588	2.31731	1	0.539093	38.9645
GOTERM_BP_FAT	GO:0030036~actin cytoskeleton organization	9	1.49502	0.0333075	TNXB, MYL2, TCAP, ACTA1, FOXJ1, TMSB15B1, TTN, NEURL2, CAPN3	307	165	13588	2.41421	1	0.582523	43.2252
GOTERM_BP_FAT	GO:0050801~ion homeostasis	13	2.15947	0.0338678	FTL1, JPH2, ATP1A3, ATP6V0C-PS2, CKB, SLC11A1, PYGM, RYR1, MT2, MT1, EPOR, HRC, SCO2	307	293	13588	1.96378	1	0.582782	43.7726
GOTERM_BP_FAT	GO:0006873~cellular ion homeostasis	12	1.99336	0.0345445	SLC11A1, FTL1, JPH2, PYGM, RYR1, MT2, ATP1A3, MT1, EPOR, ATP6V0C-PS2, SCO2, CKB	307	261	13588	2.03497	1	0.584289	44.4271
GOTERM_BP_FAT	GO:0048878~chemical homeostasis	15	2.49169	0.0372167	AVP, FTL1, JPH2, ATP1A3, PFKM, ATP6V0C-PS2, CKB, SLC11A1, PYGM, RYR1, MT2, MT1, EPOR, HRC, SCO2	307	365	13588	1.81893	1	0.606303	46.9424
GOTERM_BP_FAT	GO:0019318~hexose metabolic process	9	1.49502	0.0375663	PGLS, PYGM, PHKG1, HK3, PPP1R1A, ENO3, PGAM2, PFKM, GM12070	307	169	13588	2.35707	1	0.604111	47.2634
GOTERM_BP_FAT	GO:0010605~negative regulation of macromolecule metabolic process	19	3.15615	0.0378979	HELT, FOXJ1, MAEL, NDUFA13, NRIP2, YBX2, PURA, HOXB4, HES5, OVOL2, STRA8, ID1, ZGLP1, FOXE1, NKX2-1, HSF4, ID3, HHATL, NR1H3	307	506	13588	1.66196	1	0.601798	47.5663
GOTERM_BP_FAT	GO:0030878~thyroid gland development	3	0.498339	0.0384824	FOXE1, NKX2-1, TBX1	307	14	13588	9.48441	1	0.602006	48.096
GOTERM_BP_FAT	GO:0055082~cellular chemical homeostasis	12	1.99336	0.0405831	SLC11A1, FTL1, JPH2, PYGM, RYR1, MT2, ATP1A3, MT1, EPOR, ATP6V0C-PS2, SCO2, CKB	307	268	13588	1.98182	1	0.61648	49.9588
GOTERM_BP_FAT	GO:0022900~electron transport chain	7	1.16279	0.040916	NDUFV3, NDUFS7, CYBA, NDUFA2, NDUFB7, NDUFA13, UQCRQ	307	112	13588	2.76629	1	0.614181	50.2482
GOTERM_BP_FAT	GO:0007498~mesoderm development	5	0.830565	0.0436665	TBX6, AMH, ACVR2B, TBX1, TCF15	307	59	13588	3.7509	1	0.633339	52.5795
GOTERM_BP_FAT	GO:0007035~vacuolar acidification	2	0.332226	0.0445342	SLC11A1, ATP6V0C-PS2	307	2	13588	44.2606	1	0.635525	53.2934
GOTERM_BP_FAT	GO:0006603~phosphocreatine metabolic process	2	0.332226	0.0445342	CKM, CKMT2	307	2	13588	44.2606	1	0.635525	53.2934
GOTERM_BP_FAT	GO:0007263~nitric oxide mediated signal transduction	2	0.332226	0.0445342	MT2, MT1	307	2	13588	44.2606	1	0.635525	53.2934
GOTERM_BP_FAT	GO:0010629~negative regulation of gene expression	16	2.65781	0.0452947	HELT, FOXJ1, MAEL, NDUFA13, NRIP2, PURA, HOXB4, HES5, OVOL2, ID1, ZGLP1, FOXE1, NKX2-1, HSF4, ID3, NR1H3	307	410	13588	1.72724	1	0.636754	53.9108
GOTERM_BP_FAT	GO:0030029~actin filament-based process	9	1.49502	0.0458712	TNXB, MYL2, TCAP, ACTA1, FOXJ1, TMSB15B1, TTN, NEURL2, CAPN3	307	176	13588	2.26333	1	0.636443	54.3737
GOTERM_BP_FAT	GO:0006952~defense response	17	2.82392	0.047598	CCL3, LYZ1, CEBPE, MASP2, DEFB25, DEFB38, PRG2, SAA3, H2-Q7, CCL4, MIF, SLC11A1, DEFB7, STK19, CFD, DEFB4, DEFB3	307	448	13588	1.67953	1	0.64536	55.7341
GOTERM_BP_FAT	GO:0007568~aging	5	0.830565	0.0483795	PHOX2A, HELT, ROMO1, TERC, MIF	307	61	13588	3.62792	1	0.646562	56.3372
GOTERM_BP_FAT	GO:0042692~muscle cell differentiation	7	1.16279	0.0488337	MYL2, TCAP, ACTA1, KY, TTN, NEURL2, CAPN3	307	117	13588	2.64807	1	0.645215	56.6842
GOTERM_BP_FAT	GO:0006112~energy reserve metabolic process	4	0.664452	0.0500622	PYGM, PHKG1, PPP1R1A, PRLH	307	37	13588	4.78493	1	0.649777	57.6096
GOTERM_BP_FAT	GO:0030004~cellular monovalent inorganic cation homeostasis	3	0.498339	0.0550375	SLC11A1, ATP1A3, ATP6V0C-PS2	307	17	13588	7.81069	1	0.680703	61.171
GOTERM_BP_FAT	GO:0070192~chromosome organization involved in meiosis	3	0.498339	0.0550375	SYCP3, STRA8, MAEL	307	17	13588	7.81069	1	0.680703	61.171
GOTERM_BP_FAT	GO:0007129~synapsis	3	0.498339	0.0550375	SYCP3, STRA8, MAEL	307	17	13588	7.81069	1	0.680703	61.171
GOTERM_BP_FAT	GO:0048704~embryonic skeletal system morphogenesis	5	0.830565	0.0559549	HOXB4, HOXB8, HOXB5, HOXB6, TBX1	307	64	13588	3.45786	1	0.682261	61.7961
GOTERM_BP_FAT	GO:0007389~pattern specification process	12	1.99336	0.0570658	HOXB4, ACVR2B, TCAP, OVOL2, FOXJ1, HOXB8, HOXB5, HOXB6, NKX2-1, TBX1, TTN, TCF15	307	284	13588	1.87017	1	0.685051	62.5405
GOTERM_BP_FAT	GO:0009994~oocyte differentiation	3	0.498339	0.0610196	STRA8, NPM2, ZGLP1	307	18	13588	7.37676	1	0.70556	65.0805
GOTERM_BP_FAT	GO:0006275~regulation of DNA replication	3	0.498339	0.0610196	STRA8, ID3, TERC	307	18	13588	7.37676	1	0.70556	65.0805
GOTERM_BP_FAT	GO:0007283~spermatogenesis	11	1.82724	0.0632845	NANOS3, SEPT4, SYCP3, STRA8, HIST1H1A, ZGLP1, MAEL, H2AFX, GAMT, GGNBP1, YBX2	307	255	13588	1.90928	1	0.714666	66.4617
GOTERM_BP_FAT	GO:0048232~male gamete generation	11	1.82724	0.0632845	NANOS3, SEPT4, SYCP3, STRA8, HIST1H1A, ZGLP1, MAEL, H2AFX, GAMT, GGNBP1, YBX2	307	255	13588	1.90928	1	0.714666	66.4617
GOTERM_BP_FAT	GO:0006937~regulation of muscle contraction	4	0.664452	0.0643802	EDN2, ATP2A1, RYR1, CASQ1	307	41	13588	4.31811	1	0.716677	67.1113
GOTERM_BP_FAT	GO:0007507~heart development	10	1.66113	0.0657172	ACVR2B, LBX1, MYL2, TCAP, OVOL2, ID1, TBX1, EPOR, ID3, TTN	307	223	13588	1.98478	1	0.719991	67.888
GOTERM_BP_FAT	GO:0010273~detoxification of copper ion	2	0.332226	0.0660543	MT2, MT1	307	3	13588	29.5071	1	0.717658	68.0811
GOTERM_BP_FAT	GO:0042396~phosphagen biosynthetic process	2	0.332226	0.0660543	CKM, GAMT	307	3	13588	29.5071	1	0.717658	68.0811
GOTERM_BP_FAT	GO:0017000~antibiotic biosynthetic process	2	0.332226	0.0660543	NECAB3, NECAB2	307	3	13588	29.5071	1	0.717658	68.0811
GOTERM_BP_FAT	GO:0016584~nucleosome positioning	2	0.332226	0.0660543	HIST1H1E, HIST1H1D	307	3	13588	29.5071	1	0.717658	68.0811
GOTERM_BP_FAT	GO:0014706~striated muscle tissue development	7	1.16279	0.0673279	SRPK3, MYL2, ACTA1, MYLPF, VGLL2, KY, TTN	307	127	13588	2.43956	1	0.720539	68.8007
GOTERM_BP_FAT	GO:0042592~homeostatic process	20	3.32226	0.068419	AVP, JPH2, FTL1, ATP1A3, PFKM, ATP6V0C-PS2, TERC, CKB, HBA-A1, SLC11A1, PYGM, HOXB6, RYR1, MT2, MT1, EPOR, 2700094K13RIK, PRLH, SCO2, HRC	307	584	13588	1.51577	1	0.722352	69.405
GOTERM_BP_FAT	GO:0048562~embryonic organ morphogenesis	8	1.3289	0.0719578	HOXB4, TCAP, OVOL2, HOXB8, HOXB5, HOXB6, FOXE1, TBX1	307	161	13588	2.19928	1	0.736808	71.2903
GOTERM_BP_FAT	GO:0001570~vasculogenesis	4	0.664452	0.0721694	4933413G19RIK, EGFL7, SOX18, CITED1	307	43	13588	4.11726	1	0.733905	71.3995
GOTERM_BP_FAT	GO:0007276~gamete generation	13	2.15947	0.0728408	SEPT4, NANOS3, HIST1H1A, MAEL, YBX2, STRA8, SYCP3, NPM2, ZGLP1, GAMT, H2AFX, VMO1, GGNBP1	307	331	13588	1.73833	1	0.733357	71.7434
GOTERM_BP_FAT	GO:0048705~skeletal system morphogenesis	7	1.16279	0.0735728	HOXB4, ACVR2B, HOXB8, HOXB5, HOXB6, TBX1, TCF15	307	130	13588	2.38326	1	0.733124	72.1139
GOTERM_BP_FAT	GO:0032504~multicellular organism reproduction	15	2.49169	0.0781717	SEPT4, NANOS3, HIST1H1A, MAEL, IL11RA1, YBX2, STRA8, SYCP3, NPM2, ZGLP1, NKX2-1, GAMT, H2AFX, VMO1, GGNBP1	307	409	13588	1.62325	1	0.751348	74.3391
GOTERM_BP_FAT	GO:0048609~reproductive process in a multicellular organism	15	2.49169	0.0781717	SEPT4, NANOS3, HIST1H1A, MAEL, IL11RA1, YBX2, STRA8, SYCP3, NPM2, ZGLP1, NKX2-1, GAMT, H2AFX, VMO1, GGNBP1	307	409	13588	1.62325	1	0.751348	74.3391
GOTERM_BP_FAT	GO:0007519~skeletal muscle tissue development	5	0.830565	0.0790612	SRPK3, ACTA1, MYLPF, VGLL2, KY	307	72	13588	3.07365	1	0.751687	74.7498
GOTERM_BP_FAT	GO:0044057~regulation of system process	9	1.49502	0.0854683	SNCG, RASGRF1, EDN2, ATP2A1, RYR1, SMTNL1, TLX3, CASQ1, HRC	307	201	13588	1.98182	1	0.775768	77.5303
GOTERM_BP_FAT	GO:0060538~skeletal muscle organ development	5	0.830565	0.0854772	SRPK3, ACTA1, MYLPF, VGLL2, KY	307	74	13588	2.99058	1	0.772247	77.5339
GOTERM_BP_FAT	GO:0034284~response to monosaccharide stimulus	3	0.498339	0.0869259	ACVR2B, NNAT, PRLH	307	22	13588	6.03553	1	0.774641	78.1213
GOTERM_BP_FAT	GO:0009746~response to hexose stimulus	3	0.498339	0.0869259	ACVR2B, NNAT, PRLH	307	22	13588	6.03553	1	0.774641	78.1213
GOTERM_BP_FAT	GO:0009749~response to glucose stimulus	3	0.498339	0.0869259	ACVR2B, NNAT, PRLH	307	22	13588	6.03553	1	0.774641	78.1213
GOTERM_BP_FAT	GO:0060537~muscle tissue development	7	1.16279	0.0870215	SRPK3, MYL2, ACTA1, MYLPF, VGLL2, KY, TTN	307	136	13588	2.27812	1	0.771541	78.1595
GOTERM_BP_FAT	GO:0007066~female meiosis sister chromatid cohesion	2	0.332226	0.0870913	SYCP3, STRA8	307	4	13588	22.1303	1	0.768357	78.1874
GOTERM_BP_FAT	GO:0016999~antibiotic metabolic process	2	0.332226	0.0870913	NECAB3, NECAB2	307	4	13588	22.1303	1	0.768357	78.1874
GOTERM_BP_FAT	GO:0019725~cellular homeostasis	13	2.15947	0.0872275	FTL1, JPH2, ATP1A3, ATP6V0C-PS2, CKB, SLC11A1, PYGM, RYR1, MT2, MT1, EPOR, 2700094K13RIK, SCO2	307	343	13588	1.67751	1	0.765467	78.2417
GOTERM_BP_FAT	GO:0006140~regulation of nucleotide metabolic process	5	0.830565	0.0887776	NPB, AVP, SSTR2, CDA, ADM2	307	75	13588	2.95071	1	0.768318	78.851
GOTERM_BP_FAT	GO:0048663~neuron fate commitment	4	0.664452	0.0889297	LBX1, HES5, NKX2-1, TLX3	307	47	13588	3.76686	1	0.76555	78.91
GOTERM_BP_FAT	GO:0055065~metal ion homeostasis	6	0.996678	0.0911741	JPH2, PYGM, RYR1, MT1, EPOR, HRC	307	106	13588	2.50532	1	0.771068	79.7616
GOTERM_BP_FAT	GO:0009152~purine ribonucleotide biosynthetic process	6	0.996678	0.0939835	TCIRG1, ATP1B2, ATP2A1, ATP1A3, ATP6V0C-PS2, AMPD1	307	107	13588	2.4819	1	0.778492	80.782
GOTERM_BP_FAT	GO:0048568~embryonic organ development	10	1.66113	0.0952946	HOXB4, CEBPB, TCAP, OVOL2, HOXB8, HOXB5, HOXB6, FOXE1, TBX1, CITED1	307	241	13588	1.83654	1	0.780127	81.2415
GOTERM_BP_FAT	GO:0043009~chordate embryonic development	15	2.49169	0.095338	INSL3, CEBPB, TCAP, TBX1, TTN, CITED1, HBA-A1, HOXB4, NRP, OVOL2, HOXB8, HOXB5, HOXB6, AMD1, TCF15	307	421	13588	1.57698	1	0.777093	81.2565
GOTERM_BP_FAT	GO:0048610~reproductive cellular process	8	1.3289	0.0964073	SEPT4, STRA8, NPM2, ZGLP1, MAEL, NKX2-1, VMO1, YBX2	307	173	13588	2.04673	1	0.777847	81.6233
GOTERM_BP_FAT	GO:0007218~neuropeptide signaling pathway	5	0.830565	0.0990399	NPB, SSTR2, NPY, PTH2, NPFF	307	78	13588	2.83722	1	0.784161	82.4979
