# Supplementary material for: Cutaneous wound healing through paradoxical MAPK activation by BRAF inhibitors
Source: Nat Commun. 2016 Aug 1;7:12348. doi: 10.1038/ncomms12348 (PMC4974650; doi:10.1038/ncomms12348)
Supplement: Supplementary Data 2 — List of genes involved in the postop and early wound healing signatures. [file ncomms12348-s5.xlsx]

## Sheet: Sheet1
Supplementary Data 2. List of genes involved in the postop and early wound healing signatures.
Postop Wound Healing Sig	Early Wound Healing Sig.
MMP1	MGC17330
MMP3	MTMR3
PPBP	FCGR1A
CXCL5	HBA2
PTX3	LY86
PTHLH	ITGB2
TDO2	AIF1
SPINK6	CD68
SPP1	CTSS
MMP10	TAP2
IL8	CLECSF6
MME	TNFSF5IP1
GREM1	PCSK6
CTSZ	MSR1
CXCL6	GJA12
THBS1	RAB7L1
SCG5	PFAAP5
TFPI2	ATE1
PTGS2	TUSC4
CXCL1	PPIF
IL1A	SEC6L1
PCSK1	ENTPD1
AREG	HIST1H2BD
IL13RA2	ERBB4
KIAA1199	SLC12A7
CCL18	TNFAIP3
FST	PRG1
LILRB1	RAB18
CTNNB1	CYBB
CLC	MATK
CXCL3	PPP1RA3
CEACAM6	HHEX
LILRB2	APG12L
ITCH	GMEB2
S100A12	HMG2L1
CCDC102B	PELI1
GLIS3	SLC7A7
MS4A6E	DPAGT1
RARRES1	F13A1
NRG1	DTX4
PHLDA1	CD163
MS4A4A	IFIT2
HAS2	HLA-DMA
TFEC	TYROBP
CCR1	FABP6
ANXA3	CRYBB1
CR1	TNFSF7
IL1RL1	MTRF1
ADAM12	SLC28A1
CCNA1	IGHG3
PLA2G7
ENPEP
SPON1
INHBA
STEAP1
STEAP4
TMSB15A
FGF7
PI15
C8orf4
CYBB
MED18
IGSF6
SAA1
RGS13
DEFB4A
SLC16A3
CCL3
AQPEP
CYP1B1
FAM20A
DKK1
IKBIP
SULF1
PXDN
HMOX1
FMO3
SERPINA3
NAA15
MSR1
CCL8
TMEFF1
KLK6
C13orf33
TNFAIP6
MGST1
SRSF6
SRGN
IGF2BP3
PCSK5
LAMC2
OLFML2B
NCEH1
FABP4
IL6
C5AR1
ALDH1A3
PDPN
LYZ
CD163
RAB12
RGS18
HBB
TIMP1
CNN3
FAM83A
CYR61
TNC
DPYSL3
PRR16
BAG2
DSEL
LIPG
PLAC8
CXCL2
FCER1G
SUSD5
NEXN
KLHL6
LMNB1
GPRC5A
TCEAL7
FPR1
APOBEC3A
ITGB6
HS3ST1
GBP6
ITGB5
ADIPOQ
CPXM1
PKP2
NNMT
OLR1
PPP3R1
BUB1
BCL2A1
MAP9
GCLM
S100P
F3
TMPRSS11E
BEND6
FCGR3A
DDX3Y
PI3
MS4A7
FCN1
TLR4
UCHL1
CYTL1
ST8SIA4
MMP9
ALDH1L2
DEPDC1
RNASE2
SPINK7
